# Supplementary material for: An image-based screen for secreted proteins involved in breast cancer G0 cell cycle arrest
Source: Sci Data. 2024 Aug 10;11:868. doi: 10.1038/s41597-024-03697-z (PMC11316812; doi:10.1038/s41597-024-03697-z)
Supplement: Supplementary file 1 — Supplementary Table 1. All raw and normalised image data from the primary screen. Hoechst is nuclear stain. P-Rb labels actively proliferating cells. CKI staining is p21 or p27 (indicated by “Staining” column). EdU labels actively proliferating cells. [file 41597_2024_3697_MOESM1_ESM.xlsx]

## Sheet: Table 1
Well info						Well Properties				Final nuclei - Number of Objects		Final nuclei - Nucleus Area [µm²] - Mean per Well		Final nuclei - Nucleus Roundness - Mean per Well		Final nuclei - Intensity Nucleus Hoechst Mean - Mean per Well		Final nuclei - Intensity Nucleus P-Rb Mean - Mean per Well		Final nuclei - Intensity Nucleus CKI (P21 or P27) Mean - Mean per Well		Final nuclei - Intensity Nucleus EdU Mean - Mean per Well		Final nuclei - Intensity Ring Region Hoechst Mean - Mean per Well		Final nuclei - Intensity Ring Region P-Rb Mean - Mean per Well		Final nuclei - Intensity Ring Region CKI (P21 or P27) Mean - Mean per Well		Final nuclei - Intensity Ring Region EdU Mean - Mean per Well		Final nuclei - EdU Ratio - Mean per Well		EdU negative cells - Number of Objects		P-Rb negative cells - Number of Objects		% EdU negative cells		% P-Rb negative cells		% EdU negative cells Robust Z Score		% P-Rb negative cells Robust Z Score
Plate	Plate ID	Row	Column	Conc. [μM]	Well Type	Uniprot ID	Gene name	Cell Line	Staining	Raw	Normalized	Raw	Normalized	Raw	Normalized	Raw	Normalized	Raw	Normalized	Raw	Normalized	Raw	Normalized	Raw	Normalized	Raw	Normalized	Raw	Normalized	Raw	Normalized	Raw	Normalized	Raw	Normalized	Raw	Normalized	Raw	Normalized	Raw	Normalized	Raw	Normalized	Raw	Normalized
1	1093684443	B	2		CDK4/6 Inhibitor Control			HMEC		826	-82.1983	156.478	156.478	0.959161	0.959161	1072.76	1072.76	1823.33	1823.33	366.364	366.364	3244.41	-27.9816	311.873	311.873	426.953	426.953	182.569	182.569	824.904	824.904	2.9199	2.9199	340	340	623	623	41.1622	-126.762	75.4237	-38.7755	41.1622	51.6381	75.4237	-0.672164
1	1093684443	B	3		TGFB1			HMEC		2387	-48.556	175.681	175.681	0.955169	0.955169	1026.78	1026.78	1969.33	1969.33	408.094	408.094	6184.43	37.2802	293.066	293.066	517.259	517.259	189.206	189.206	1529.79	1529.79	3.99715	3.99715	202	202	1673	1673	8.46251	-11.04	70.088	-122.355	8.46251	4.49726	70.088	-2.121
1	1093684443	B	4		PBS Control			HMEC		3934	-15.2155	187.968	187.968	0.95426	0.95426	851.833	851.833	1464.13	1464.13	352.628	352.628	6057.95	34.4726	244.79	244.79	399.265	399.265	173.502	173.502	1522.32	1522.32	4.08413	4.08413	202	202	2962	2962	5.13472	0.736842	75.2923	-40.8339	5.13472	-0.300161	75.2923	-0.707846
1	1093684443	B	5		TGFB2			HMEC		1654	-64.3534	167.866	167.866	0.956334	0.956334	1145.71	1145.71	2399.4	2399.4	447.873	447.873	5538.97	22.9524	332.02	332.02	608.748	608.748	209.833	209.833	1375.6	1375.6	3.84965	3.84965	199	199	1144	1144	12.0314	-23.6702	69.1657	-136.803	12.0314	9.64233	69.1657	-2.37144
1	1093684443	B	6		Blank Control			HMEC		5226	12.6293	183.199	183.199	0.954299	0.954299	831.3	831.3	1259.46	1259.46	392.076	392.076	5950.26	32.082	251.845	251.845	375.402	375.402	205.656	205.656	1532.51	1532.51	4.02638	4.02638	199	199	4134	4134	3.80788	5.43244	79.1045	18.8802	3.80788	-2.21297	79.1045	0.327284
1	1093684443	B	7		CDK4/6 Inhibitor Control			HMEC		777	-83.2543	163.882	163.882	0.962423	0.962423	1330.5	1330.5	2145.7	2145.7	463.765	463.765	3609.46	-19.8783	404.568	404.568	548.787	548.787	243.232	243.232	893.64	893.64	3.25698	3.25698	256	256	569	569	32.9472	-97.6899	73.2304	-73.1326	32.9472	39.7951	73.2304	-1.26774
1	1093684443	B	8		TGFB1			HMEC		2117	-54.375	175.196	175.196	0.955698	0.955698	1144.15	1144.15	2165.67	2165.67	449.588	449.588	5886.9	30.6757	329.023	329.023	577.175	577.175	226.817	226.817	1413.57	1413.57	4.06322	4.06322	175	175	1439	1439	8.26641	-10.346	67.9735	-155.476	8.26641	4.21457	67.9735	-2.69514
1	1093684443	B	9		PBS Control			HMEC		3903	-15.8836	181.061	181.061	0.954977	0.954977	808.239	808.239	1573.15	1573.15	382.416	382.416	5601.82	24.3476	244.298	244.298	434.388	434.388	206.118	206.118	1443.8	1443.8	3.96704	3.96704	176	176	2845	2845	4.50935	2.94999	72.8926	-78.4227	4.50935	-1.20171	72.8926	-1.35944
1	1093684443	B	10		TGFB2			HMEC		1637	-64.7198	168.543	168.543	0.95574	0.95574	1219.33	1219.33	2445.04	2445.04	469.292	469.292	5710.25	26.7546	354.334	354.334	616.679	616.679	223.502	223.502	1427.69	1427.69	3.86826	3.86826	179	179	1118	1118	10.9346	-19.7887	68.2957	-150.431	10.9346	8.06115	68.2957	-2.60768
1	1093684443	B	11		Blank Control			HMEC		4236	-8.7069	181.449	181.449	0.953565	0.953565	768.802	768.802	1299.71	1299.71	422.127	422.127	5597.09	24.2427	240.7	240.7	385.734	385.734	231.679	231.679	1454.76	1454.76	4.03573	4.03573	162	162	3344	3344	3.82436	5.37413	78.9424	16.3414	3.82436	-2.18921	78.9424	0.283274
1	1093684443	B	12		CDK4/6 Inhibitor Control			HMEC		847	-81.7457	166.554	166.554	0.963823	0.963823	1281.31	1281.31	2348.42	2348.42	501.687	501.687	3693.41	-18.0147	379.252	379.252	568.812	568.812	263.952	263.952	920.823	920.823	3.33204	3.33204	251	251	586	586	29.634	-85.9646	69.1854	-136.494	29.634	35.0187	69.1854	-2.36609
1	1093684443	B	13		TGFB1			HMEC		2244	-51.6379	176.271	176.271	0.957481	0.957481	1090.29	1090.29	2181.52	2181.52	454.553	454.553	5758.97	27.836	307.344	307.344	559.799	559.799	222.628	222.628	1373.85	1373.85	4.06098	4.06098	199	199	1570	1570	8.86809	-12.4753	69.9643	-124.292	8.86809	5.08197	69.9643	-2.15457
1	1093684443	B	14		PBS Control			HMEC		4404	-5.08621	183.452	183.452	0.955499	0.955499	885.752	885.752	1455.44	1455.44	407.77	407.77	5784.35	28.3993	266.288	266.288	424.048	424.048	226.148	226.148	1497.22	1497.22	3.97257	3.97257	240	240	3371	3371	5.44959	-0.377458	76.5441	-21.2266	5.44959	0.153762	76.5441	-0.367958
1	1093684443	B	15		TGFB2			HMEC		1788	-61.4655	171.914	171.914	0.956657	0.956657	1138.73	1138.73	2640.5	2640.5	468.764	468.764	5648.18	25.3767	330.853	330.853	666.765	666.765	231.61	231.61	1405.97	1405.97	3.91345	3.91345	196	196	1162	1162	10.962	-19.8854	64.9888	-202.229	10.962	8.10055	64.9888	-3.5056
1	1093684443	B	16		Blank Control			HMEC		4807	3.59914	179.152	179.152	0.954894	0.954894	872.536	872.536	1259.81	1259.81	414.302	414.302	5551.64	23.2337	267.473	267.473	371.931	371.931	228.179	228.179	1431.65	1431.65	3.9856	3.9856	230	230	3828	3828	4.78469	1.97559	79.6339	27.1726	4.78469	-0.804779	79.6339	0.471031
1	1093684443	B	17		CDK4/6 Inhibitor Control			HMEC		1155	-75.1078	167.347	167.347	0.964628	0.964628	1221.93	1221.93	2209.6	2209.6	487.058	487.058	3714.2	-17.5534	360.371	360.371	536.664	536.664	254.449	254.449	928.163	928.163	3.55594	3.55594	284	284	826	826	24.5887	-68.1097	71.5152	-100	24.5887	27.7453	71.5152	-1.73348
1	1093684443	B	18		TGFB1			HMEC		2489	-46.3578	182.189	182.189	0.956301	0.956301	1173.17	1173.17	1999.12	1999.12	448.978	448.978	5238.62	16.2853	334.09	334.09	529.663	529.663	229.562	229.562	1234.72	1234.72	4.11879	4.11879	227	227	1742	1742	9.12013	-13.3673	69.9879	-123.922	9.12013	5.44531	69.9879	-2.14816
1	1093684443	B	19		PBS Control			HMEC		4638	-0.0431034	185.582	185.582	0.95512	0.95512	827.606	827.606	1406.85	1406.85	381.339	381.339	5250.69	16.5532	247.607	247.607	403.442	403.442	208.29	208.29	1359.38	1359.38	4.01812	4.01812	215	215	3548	3548	4.63562	2.50314	76.4985	-21.9403	4.63562	-1.01968	76.4985	-0.38033
1	1093684443	B	20		TGFB2			HMEC		1895	-59.1595	172.36	172.36	0.955401	0.955401	1270.33	1270.33	2298.41	2298.41	446.397	446.397	5022.07	11.4784	362.925	362.925	578.832	578.832	213.731	213.731	1219.91	1219.91	3.9374	3.9374	214	214	1309	1309	11.2929	-21.0565	69.0765	-138.199	11.2929	8.5776	69.0765	-2.39565
1	1093684443	B	21		Blank Control			HMEC		5014	8.06034	173.621	173.621	0.952173	0.952173	880.573	880.573	1247.21	1247.21	385.614	385.614	5242.61	16.3739	281.513	281.513	382.868	382.868	211.219	211.219	1454.31	1454.31	3.77525	3.77525	277	277	4006	4006	5.52453	-0.642666	79.8963	31.2833	5.52453	0.261798	79.8963	0.542289
1	1093684443	B	22		CDK4/6 Inhibitor Control			HMEC		805	-82.6509	160.527	160.527	0.960872	0.960872	1231.92	1231.92	2125.71	2125.71	440.001	440.001	2727.76	-39.45	363.59	363.59	510.926	510.926	229.417	229.417	669.683	669.683	3.11517	3.11517	319	319	578	578	39.6273	-121.33	71.8012	-95.5187	39.6273	49.4253	71.8012	-1.65579
1	1093684443	B	23		TGFB1			HMEC		2748	-40.7759	178.42	178.42	0.956402	0.956402	1101	1101	2293.56	2293.56	409.696	409.696	4833.43	7.29103	305.141	305.141	560.156	560.156	194.11	194.11	1150.18	1150.18	4.09074	4.09074	233	233	1870	1870	8.47889	-11.098	68.0495	-154.287	8.47889	4.52089	68.0495	-2.67452
1	1093684443	C	2		Blank Control			HMEC		5284	13.8793	177.818	177.818	0.953331	0.953331	854.619	854.619	1048.18	1048.18	324.126	324.126	4048.17	-10.1399	255.507	255.507	308.861	308.861	164.317	164.317	1063.13	1063.13	3.91737	3.91737	240	240	4290	4290	4.54201	2.8344	81.1885	51.5245	4.54201	-1.15463	81.1885	0.893165
1	1093684443	C	3		PBS Control			HMEC		3740	-19.3966	182.346	182.346	0.955562	0.955562	870.03	870.03	1263.61	1263.61	309.09	309.09	4017.63	-10.8179	251.62	251.62	356.189	356.189	158.217	158.217	1031.1	1031.1	3.97933	3.97933	206	206	2817	2817	5.50802	-0.584239	75.3209	-40.387	5.50802	0.237996	75.3209	-0.700098
1	1093684443	C	4		TGFB1			HMEC		2331	-49.7629	176.022	176.022	0.955111	0.955111	1065.93	1065.93	1670.4	1670.4	383.743	383.743	4088.36	-9.2478	303.232	303.232	458.946	458.946	185.893	185.893	999.067	999.067	3.97347	3.97347	236	236	1685	1685	10.1244	-16.9214	72.2866	-87.9163	10.1244	6.89311	72.2866	-1.52401
1	1093684443	C	5	0.0575	Compound	P10643	C7	HMEC	p27	3254	-29.8707	174.695	174.695	0.954197	0.954197	835.135	835.135	1058.34	1058.34	343.777	343.777	3906.35	-13.2879	265.605	265.605	348.122	348.122	195.144	195.144	1073.02	1073.02	3.73226	3.73226	235	235	2601	2601	7.22188	-6.64948	79.9324	31.8487	7.22188	2.70874	79.9324	0.55209
1	1093684443	C	6	0.225	Compound	P06870	KLK1	HMEC	p27	4072	-12.2414	183.361	183.361	0.95454	0.95454	789.881	789.881	1210.3	1210.3	341.257	341.257	3684.55	-18.2115	238.93	238.93	354.052	354.052	187.766	187.766	956.173	956.173	3.94683	3.94683	218	218	3151	3151	5.35363	-0.0378725	77.3821	-8.09905	5.35363	0.0154278	77.3821	-0.140395
1	1093684443	C	7	0.225	Compound	P07358	C8B	HMEC	p27	1521	-67.2198	172.102	172.102	0.954474	0.954474	1116.85	1116.85	2178.48	2178.48	544.412	544.412	3767.26	-16.3756	333.89	333.89	581.05	581.05	324.041	324.041	931.195	931.195	3.93794	3.93794	161	161	1003	1003	10.5851	-18.5519	65.9435	-187.276	10.5851	7.55731	65.9435	-3.24638
1	1093684443	C	8	0.225	Compound	P19876	CXCL3	HMEC	p27	4506	-2.88793	181.927	181.927	0.953591	0.953591	813.857	813.857	1356.94	1356.94	356.738	356.738	4562.59	1.27913	246.72	246.72	390.195	390.195	200.355	200.355	1185.95	1185.95	4.00919	4.00919	183	183	3392	3392	4.06125	4.53579	75.2774	-41.0676	4.06125	-1.84771	75.2774	-0.711896
1	1093684443	C	9	0.3125	Compound	Q9Y6W8	ICOS	HMEC	p27	3085	-33.5129	180.734	180.734	0.956391	0.956391	934.138	934.138	1412.6	1412.6	393.535	393.535	4465.8	-0.869547	274.239	274.239	397.843	397.843	204.426	204.426	1106.57	1106.57	4.14842	4.14842	139	139	2326	2326	4.50567	2.96301	75.3971	-39.193	4.50567	-1.20702	75.3971	-0.6794
1	1093684443	C	10	0.225	Compound	Q6UXN8	CLEC9A	HMEC	p27	2472	-46.7241	179.529	179.529	0.9577	0.9577	905.117	905.117	1863.36	1863.36	397.723	397.723	4635.96	2.90762	267.847	267.847	503.832	503.832	212.564	212.564	1152.34	1152.34	4.12771	4.12771	113	113	1681	1681	4.5712	2.73112	68.0016	-155.036	4.5712	-1.11255	68.0016	-2.68752
1	1093684443	C	11		PBS Control			HMEC		5090	9.69828	181.158	181.158	0.955214	0.955214	935.91	935.91	1236.56	1236.56	385.19	385.19	4522.86	0.397228	284.113	284.113	372.8	372.8	212.334	212.334	1170.51	1170.51	3.9808	3.9808	287	287	3974	3974	5.63851	-1.04602	78.0747	2.74892	5.63851	0.426108	78.0747	0.0476519
1	1093684443	C	12		TGFB1			HMEC		2182	-52.9741	175.667	175.667	0.955296	0.955296	1135.21	1135.21	2295.19	2295.19	433.578	433.578	4753.9	5.52571	324.539	324.539	590.567	590.567	219.203	219.203	1140.52	1140.52	4.07155	4.07155	190	190	1409	1409	8.70761	-11.9074	64.5738	-208.731	8.70761	4.85061	64.5738	-3.61829
1	1093684443	C	13	0.1	Compound	P78536	ADAM17	HMEC	p27	3912	-15.6897	181.859	181.859	0.956759	0.956759	946.869	946.869	1235.64	1235.64	372.987	372.987	4470.13	-0.773419	282.995	282.995	365.012	365.012	207.844	207.844	1149.57	1149.57	3.93671	3.93671	298	298	3051	3051	7.61759	-8.04986	77.9908	1.43541	7.61759	3.2792	77.9908	0.0248825
1	1093684443	C	14	0.225	Compound	P09693	CD3G	HMEC	p27	3671	-20.8836	191.729	191.729	0.955508	0.955508	879.191	879.191	1617.11	1617.11	391.889	391.889	4718.05	4.72985	259.604	259.604	437.526	437.526	214.512	214.512	1158.8	1158.8	4.21255	4.21255	148	148	2647	2647	4.0316	4.64073	72.1057	-90.7497	4.0316	-1.89045	72.1057	-1.57312
1	1093684443	C	15	0.225	Compound	Q13291	SLAMF1	HMEC	p27	4477	-3.51293	188.887	188.887	0.956501	0.956501	923.066	923.066	1573.67	1573.67	368.018	368.018	4601.37	2.13992	268.42	268.42	432.147	432.147	204.865	204.865	1146.61	1146.61	4.11508	4.11508	209	209	3198	3198	4.6683	2.38747	71.4318	-101.306	4.6683	-0.972562	71.4318	-1.75612
1	1093684443	C	16	0.225	Compound	Q9Y3D2	MSRB2	HMEC	p27	4455	-3.98707	182.752	182.752	0.954465	0.954465	886.925	886.925	1238.85	1238.85	429.258	429.258	4709.38	4.53739	271.115	271.115	383.525	383.525	234.214	234.214	1198.33	1198.33	4.05679	4.05679	216	216	3545	3545	4.84848	1.74982	79.5735	26.2272	4.84848	-0.712809	79.5735	0.454642
1	1093684443	C	17	0.225	Compound	O95467	GNAS	HMEC	p27	3815	-17.7802	187.454	187.454	0.955832	0.955832	931.806	931.806	1633.81	1633.81	371.572	371.572	4763.91	5.74794	270.512	270.512	440.627	440.627	201.092	201.092	1216.85	1216.85	4.03731	4.03731	204	204	2743	2743	5.34731	-0.015503	71.9004	-93.9656	5.34731	0.00631534	71.9004	-1.62887
1	1093684443	C	18	0.2075	Compound	P50607	TUB	HMEC	p27	2508	-45.9483	179.57	179.57	0.956068	0.956068	974.232	974.232	1573.74	1573.74	401.842	401.842	4612.1	2.37796	289.637	289.637	436.648	436.648	212.967	212.967	1181.29	1181.29	3.99141	3.99141	177	177	1866	1866	7.05742	-6.06745	74.4019	-54.7813	7.05742	2.47165	74.4019	-0.949621
1	1093684443	C	19		PBS Control			HMEC		4640	0	181.286	181.286	0.954679	0.954679	935.133	935.133	1363.03	1363.03	361.945	361.945	4504.97	0	278.361	278.361	387.334	387.334	197.496	197.496	1183.34	1183.34	3.90872	3.90872	264	264	3514	3514	5.68966	-1.22703	75.7328	-33.9349	5.68966	0.499845	75.7328	-0.588252
1	1093684443	C	20		TGFB1			HMEC		2567	-44.6767	180.715	180.715	0.956128	0.956128	1090.07	1090.07	2049.64	2049.64	420.276	420.276	4716.17	4.68818	305.757	305.757	533.72	533.72	206.657	206.657	1131.34	1131.34	4.11452	4.11452	196	196	1770	1770	7.63537	-8.1128	68.9521	-140.148	7.63537	3.30484	68.9521	-2.42943
1	1093684443	C	21	0.3125	Compound	P37023	ACVRL1	HMEC	p27	4107	-11.4871	187.344	187.344	0.954871	0.954871	887.951	887.951	1473.15	1473.15	352.688	352.688	4575.82	1.5728	258.37	258.37	404.933	404.933	185.016	185.016	1165.12	1165.12	4.04904	4.04904	173	173	3081	3081	4.21232	4.00117	75.0183	-45.1268	4.21232	-1.62992	75.0183	-0.782261
1	1093684443	C	22	0.225	Compound	P13232-1	IL7	HMEC	p27	3889	-16.1853	171.123	171.123	0.951994	0.951994	845.045	845.045	1258.12	1258.12	369.529	369.529	4646.28	3.13687	268.448	268.448	374.157	374.157	206.66	206.66	1317.34	1317.34	3.66326	3.66326	256	256	3102	3102	6.58267	-4.38735	79.7634	29.2022	6.58267	1.78724	79.7634	0.506213
1	1093684443	C	23		PBS Control			HMEC		5278	13.75	181.366	181.366	0.954357	0.954357	865.382	865.382	1178.65	1178.65	343.271	343.271	4613.67	2.41283	261.333	261.333	348.147	348.147	180.022	180.022	1266.78	1266.78	3.82709	3.82709	282	282	4263	4263	5.34293	0	80.7692	44.9572	5.34293	0	80.7692	0.779322
1	1093684443	D	2		Blank Control			HMEC		4280	-7.75862	181.463	181.463	0.954011	0.954011	784.79	784.79	1133.22	1133.22	342.058	342.058	5667.79	25.8121	227.735	227.735	313.14	313.14	163.3	163.3	1448.01	1448.01	4.00399	4.00399	207	207	3433	3433	4.83645	1.79242	80.2103	36.2017	4.83645	-0.730161	80.2103	0.627547
1	1093684443	D	3		CDK4/6 Inhibitor Control			HMEC		971	-79.0733	160.489	160.489	0.960468	0.960468	1051.77	1051.77	2145.34	2145.34	402.464	402.464	3578.89	-20.5568	303.595	303.595	516.253	516.253	191.937	191.937	880.368	880.368	3.24014	3.24014	316	316	697	697	32.5438	-96.2621	71.7817	-95.8252	32.5438	39.2135	71.7817	-1.66111
1	1093684443	D	4		TGFB2			HMEC		1717	-62.9957	170.702	170.702	0.953496	0.953496	1132.57	1132.57	2335.04	2335.04	410.239	410.239	5588.32	24.048	324.107	324.107	585.549	585.549	186.851	186.851	1362.95	1362.95	3.86611	3.86611	209	209	1150	1150	12.1724	-24.169	66.9773	-171.082	12.1724	9.84554	66.9773	-2.96566
1	1093684443	D	5	0.225	Compound	P61366	OSTN	HMEC	p27	4293	-7.47845	178.98	178.98	0.953416	0.953416	780.428	780.428	1346.61	1346.61	358.608	358.608	5752.48	27.6919	235.77	235.77	380.034	380.034	188.508	188.508	1512.51	1512.51	3.87893	3.87893	243	243	3296	3296	5.66038	-1.12342	76.7761	-17.5911	5.66038	0.457637	76.7761	-0.304937
1	1093684443	D	6	0.1475	Compound	Q9HCU0	CD248	HMEC	p27	4796	3.36207	174.414	174.414	0.953752	0.953752	909.003	909.003	1253.09	1253.09	388.745	388.745	5662.04	25.6842	286.476	286.476	387.114	387.114	212.866	212.866	1544.92	1544.92	3.79026	3.79026	316	316	3801	3801	6.58882	-4.40913	79.2535	21.2153	6.58882	1.79611	79.2535	0.367762
1	1093684443	D	7	0.225	Compound	Q9BQ51	PDCD1LG2	HMEC	p27	3335	-28.125	175.543	175.543	0.953134	0.953134	884.487	884.487	1467.75	1467.75	379.176	379.176	6146.16	36.4307	277.941	277.941	449.89	449.89	214.479	214.479	1707.5	1707.5	3.71172	3.71172	238	238	2524	2524	7.13643	-6.34708	75.6822	-34.7274	7.13643	2.58556	75.6822	-0.601992
1	1093684443	D	8	0.357143	Compound	P02774	GC	HMEC	p27	2875	-38.0388	176.432	176.432	0.956172	0.956172	1152.19	1152.19	1210.93	1210.93	382.861	382.861	5039.91	11.8745	345.159	345.159	363.711	363.711	209.424	209.424	1325.99	1325.99	3.59782	3.59782	472	472	2328	2328	16.4174	-39.1918	80.9739	48.1633	16.4174	15.9652	80.9739	0.8349
1	1093684443	D	9	0.225	Compound	Q93091	RNASE6	HMEC	p27	4762	2.62931	176.257	176.257	0.95487	0.95487	946.026	946.026	1368.42	1368.42	399.363	399.363	5879.09	30.5022	299.151	299.151	413.847	413.847	230.469	230.469	1588.15	1588.15	3.81907	3.81907	309	309	3681	3681	6.48887	-4.0554	77.2995	-9.39392	6.48887	1.65201	77.2995	-0.162841
1	1093684443	D	10	0.325714	Compound	P31785	IL2RG	HMEC	p27	4091	-11.8319	184.977	184.977	0.955665	0.955665	920.111	920.111	1558.78	1558.78	405.651	405.651	5834.6	29.5148	278.683	278.683	442.213	442.213	224.208	224.208	1496.4	1496.4	4.07183	4.07183	192	192	3022	3022	4.69323	2.29926	73.8695	-63.1217	4.69323	-0.93663	73.8695	-1.0942
1	1093684443	D	11		CDK4/6 Inhibitor Control			HMEC		898	-80.6466	161.374	161.374	0.9608	0.9608	1274.72	1274.72	2417.09	2417.09	467.822	467.822	3625.63	-19.5193	398.294	398.294	577.438	577.438	255.448	255.448	925.97	925.97	3.22553	3.22553	306	306	615	615	34.0757	-101.684	68.4855	-147.456	34.0757	41.422	68.4855	-2.55612
1	1093684443	D	12		TGFB2			HMEC		1569	-66.1853	166.97	166.97	0.953843	0.953843	1243.72	1243.72	2442.71	2442.71	482.237	482.237	5333.46	18.3905	363.339	363.339	641.307	641.307	247.996	247.996	1289.81	1289.81	3.89114	3.89114	191	191	1041	1041	12.1734	-24.1725	66.348	-180.939	12.1734	9.84693	66.348	-3.13653
1	1093684443	D	13	0.292375	Compound	P10912	GHR	HMEC	p27	2445	-47.306	187.452	187.452	0.956568	0.956568	1097.06	1097.06	2289.65	2289.65	420.434	420.434	5481.75	21.6822	314.974	314.974	600.479	600.479	227.338	227.338	1307.33	1307.33	4.17265	4.17265	180	180	1549	1549	7.36196	-7.14522	63.3538	-227.841	7.36196	2.91069	63.3538	-3.94956
1	1093684443	D	14	0.357143	Compound	P09466	PAEP	HMEC	p27	4026	-13.2328	181.841	181.841	0.955126	0.955126	988.714	988.714	1636.24	1636.24	384.201	384.201	5393.71	19.7279	297.97	297.97	462.037	462.037	216.72	216.72	1403.82	1403.82	3.93985	3.93985	218	218	2906	2906	5.4148	-0.254348	72.1808	-89.5728	5.4148	0.103612	72.1808	-1.55272
1	1093684443	D	15	0.133825	Compound	Q00889	PSG6	HMEC	p27	3802	-18.0603	186.651	186.651	0.955444	0.955444	860.598	860.598	1407.38	1407.38	416.919	416.919	5331.45	18.346	258.914	258.914	405.007	405.007	228.759	228.759	1354.31	1354.31	4.10275	4.10275	174	174	2949	2949	4.57654	2.71222	77.5644	-5.24317	4.57654	-1.10485	77.5644	-0.090889
1	1093684443	D	16	0.225	Compound	P00742	F10	HMEC	p27	4297	-7.39224	187.199	187.199	0.9541	0.9541	942.569	942.569	1442.15	1442.15	393.333	393.333	5462.72	21.2599	286.273	286.273	416.258	416.258	222.339	222.339	1420.15	1420.15	3.94304	3.94304	259	259	3267	3267	6.02746	-2.4225	76.0298	-29.2822	6.02746	0.986835	76.0298	-0.507599
1	1093684443	D	17	0.1725	Compound	Q99435	NELL2	HMEC	p27	3655	-21.2284	153.09	153.09	0.952988	0.952988	1051.12	1051.12	1158.99	1158.99	430.063	430.063	5509.58	22.3	347.625	347.625	377.615	377.615	243.8	243.8	1636.33	1636.33	3.35687	3.35687	474	474	2997	2997	12.9685	-26.9865	81.9973	64.1932	12.9685	10.9933	81.9973	1.11277
1	1093684443	D	18	0.0828571	Compound	A0A0C4DFX3	EMILIN1	HMEC	p27	2781	-40.0647	183.816	183.816	0.957489	0.957489	949.055	949.055	1697.92	1697.92	420.626	420.626	5271.41	17.0132	274.508	274.508	449.723	449.723	215.05	215.05	1285.9	1285.9	4.23062	4.23062	107	107	2010	2010	3.84754	5.29211	72.2762	-88.0794	3.84754	-2.1558	72.2762	-1.52684
1	1093684443	D	19		CDK4/6 Inhibitor Control			HMEC		890	-80.819	159.914	159.914	0.963937	0.963937	1167.44	1167.44	2448.32	2448.32	432.327	432.327	3613.26	-19.7939	354.11	354.11	572.056	572.056	222.583	222.583	930.995	930.995	3.41494	3.41494	237	237	590	590	26.6292	-75.3308	66.2921	-181.814	26.6292	30.6869	66.2921	-3.1517
1	1093684443	D	20		TGFB2			HMEC		1463	-68.4698	166.031	166.031	0.954	0.954	1183.55	1183.55	2299.91	2299.91	450.248	450.248	5097.61	13.1552	342.604	342.604	590.165	590.165	214.141	214.141	1280.45	1280.45	3.8418	3.8418	186	186	980	980	12.7136	-26.0843	66.9856	-170.951	12.7136	10.6258	66.9856	-2.96339
1	1093684443	D	21	0.29	Compound	P00739	HPR	HMEC	p27	4774	2.88793	184.425	184.425	0.954364	0.954364	830.092	830.092	1407.93	1407.93	346.048	346.048	4937.16	9.59372	245.367	245.367	385.72	385.72	186.267	186.267	1280.09	1280.09	3.97072	3.97072	237	237	3615	3615	4.96439	1.33964	75.7227	-34.093	4.96439	-0.545717	75.7227	-0.590993
1	1093684443	D	22	0.225	Compound	P43489	TNFRSF4	HMEC	p27	3489	-24.806	183.884	183.884	0.954628	0.954628	911.116	911.116	1330.6	1330.6	346.261	346.261	4914.3	9.08622	268.421	268.421	370.133	370.133	184.085	184.085	1299.98	1299.98	3.88384	3.88384	225	225	2712	2712	6.44884	-3.91373	77.73	-2.64961	6.44884	1.5943	77.73	-0.0459303
1	1093684443	D	23		TGFB2			HMEC		1923	-58.556	166.61	166.61	0.955784	0.955784	1231.75	1231.75	2253.93	2253.93	430.283	430.283	4683.48	3.96254	354.555	354.555	581.211	581.211	201.571	201.571	1159.71	1159.71	3.87281	3.87281	240	240	1357	1357	12.4805	-25.2594	70.5668	-114.855	12.4805	10.2897	70.5668	-1.99098
1	1093684443	E	2		Blank Control			HMEC		4689	1.05603	175.098	175.098	0.953125	0.953125	836.962	836.962	1039.54	1039.54	328.536	328.536	3975.22	-11.7593	256.501	256.501	309.03	309.03	163.452	163.452	1075.53	1075.53	3.80334	3.80334	265	265	3781	3781	5.65153	-1.09209	80.6355	42.8628	5.65153	0.444875	80.6355	0.743016
1	1093684443	E	3	0.3125	Compound	Q03405	PLAUR	HMEC	p27	2826	-39.0948	184.24	184.24	0.955441	0.955441	967.377	967.377	1318.19	1318.19	341.146	341.146	4314.44	-4.22925	274.266	274.266	364.483	364.483	172.759	172.759	1062.18	1062.18	4.11372	4.11372	162	162	2162	2162	5.73248	-1.3786	76.5039	-21.8557	5.73248	0.561588	76.5039	-0.378864
1	1093684443	E	4	0.225	Compound	Q9UHL4	DPP7	HMEC	p27	3265	-29.6336	181.007	181.007	0.954748	0.954748	952.327	952.327	1217.34	1217.34	373.049	373.049	4454.9	-1.11151	288.986	288.986	365.477	365.477	193.072	193.072	1166.63	1166.63	3.91584	3.91584	214	214	2586	2586	6.55436	-4.28718	79.2037	20.4341	6.55436	1.74643	79.2037	0.354219
1	1093684443	E	5	0.2775	Compound	Q99972	MYOC	HMEC	p27	4636	-0.0862069	186.87	186.87	0.953707	0.953707	835.737	835.737	1421.45	1421.45	328.378	328.378	4323.96	-4.01796	248.286	248.286	401.514	401.514	177.061	177.061	1092.54	1092.54	4.02402	4.02402	248	248	3382	3382	5.34944	-0.0230259	72.9508	-77.5115	5.34944	0.00937986	72.9508	-1.34364
1	1093684443	E	6	0.225	Compound	O60259	KLK8	HMEC	p27	4746	2.28448	185.544	185.544	0.954624	0.954624	826.686	826.686	1322.18	1322.18	325.309	325.309	4122.53	-8.48938	249.388	249.388	384.113	384.113	180.658	180.658	1074.98	1074.98	3.98403	3.98403	234	234	3544	3544	4.93047	1.45969	74.6734	-50.5286	4.93047	-0.594621	74.6734	-0.875902
1	1093684443	E	7	0.3125	Compound	P27037	ACVR2A	HMEC	p27	4600	-0.862069	187.232	187.232	0.95506	0.95506	888.85	888.85	1262.09	1262.09	326.777	326.777	4142.04	-8.05611	260.907	260.907	364.796	364.796	182.278	182.278	1045.22	1045.22	4.05096	4.05096	237	237	3435	3435	5.15217	0.675083	74.6739	-50.5208	5.15217	-0.275003	74.6739	-0.875765
1	1093684443	E	8	0.225	Compound	Q96LB8	PGLYRP4	HMEC	p27	4847	4.46121	183.52	183.52	0.954954	0.954954	829.581	829.581	1314.66	1314.66	342.126	342.126	4428.02	-1.70822	252.453	252.453	379.033	379.033	189.72	189.72	1145.96	1145.96	3.97596	3.97596	268	268	3673	3673	5.52919	-0.659165	75.7788	-33.2131	5.52919	0.268518	75.7788	-0.575742
1	1093684443	E	9	0.225	Compound	O00754	MAN2B1	HMEC	p27	3905	-15.8405	176.73	176.73	0.954528	0.954528	841.702	841.702	1136.6	1136.6	364.376	364.376	4465.38	-0.878717	265.176	265.176	356.345	356.345	208.588	208.588	1197.16	1197.16	3.88197	3.88197	203	203	3077	3077	5.19846	0.511268	78.7964	14.0547	5.19846	-0.208271	78.7964	0.243635
1	1093684443	E	10	0.225	Compound	Q8WUF8	FAM172A	HMEC	p27	4626	-0.301724	187.883	187.883	0.954703	0.954703	821.325	821.325	1302.45	1302.45	343.7	343.7	4677.95	3.83979	249.095	249.095	376.737	376.737	196.156	196.156	1222.35	1222.35	3.96766	3.96766	257	257	3488	3488	5.55556	-0.752458	75.3999	-39.1486	5.55556	0.306523	75.3999	-0.678632
1	1093684443	E	11	0.05	Compound	P06734	FCER2	HMEC	p27	3653	-21.2716	185.377	185.377	0.954296	0.954296	933.478	933.478	1369.7	1369.7	380.022	380.022	4523.35	0.407948	282.797	282.797	397.226	397.226	214.755	214.755	1179.82	1179.82	3.99071	3.99071	221	221	2725	2725	6.04982	-2.50164	74.5962	-51.7377	6.04982	1.01907	74.5962	-0.89686
1	1093684443	E	12	0.225	Compound	P17813	ENG	HMEC	p27	4270	-7.97414	185.955	185.955	0.954892	0.954892	882.777	882.777	1339.8	1339.8	380.566	380.566	4679.39	3.87173	266.736	266.736	397.012	397.012	218.772	218.772	1209.67	1209.67	4.01157	4.01157	214	214	3252	3252	5.01171	1.17218	76.1592	-27.2542	5.01171	-0.4775	76.1592	-0.472446
1	1093684443	E	13	0.0975	Compound	P16066	NPR1	HMEC	p27	3877	-16.444	176.417	176.417	0.955385	0.955385	971.752	971.752	1397.81	1397.81	381.595	381.595	4419.35	-1.90066	296.413	296.413	408.119	408.119	219.686	219.686	1162.22	1162.22	3.86736	3.86736	307	307	2872	2872	7.91849	-9.11475	74.0779	-59.8568	7.91849	3.713	74.0779	-1.0376
1	1093684443	E	14	0.225	Compound	Q8N149	LILRA2	HMEC	p27	5813	25.2802	183.116	183.116	0.952665	0.952665	797.497	797.497	1239.66	1239.66	372.879	372.879	4563.3	1.2947	247.83	247.83	375.529	375.529	215.999	215.999	1200.52	1200.52	3.95007	3.95007	264	264	4516	4516	4.54154	2.83606	77.6879	-3.30858	4.54154	-1.1553	77.6879	-0.0573533
1	1093684443	E	15	0.225	Compound	P78380	OLR1	HMEC	p27	3651	-21.3147	183.917	183.917	0.9556	0.9556	884.051	884.051	1377.11	1377.11	361.943	361.943	4452.83	-1.15732	263.042	263.042	393.133	393.133	201.898	201.898	1143.19	1143.19	4.0097	4.0097	196	196	2729	2729	5.36839	-0.0900989	74.7466	-49.3815	5.36839	0.0367028	74.7466	-0.856016
1	1093684443	E	16	0.225	Compound	Q495A1	TIGIT	HMEC	p27	4282	-7.71552	187.521	187.521	0.952913	0.952913	863.142	863.142	1393.45	1393.45	368.765	368.765	4456.13	-1.08408	259.981	259.981	402.922	402.922	209.079	209.079	1165.15	1165.15	3.9808	3.9808	225	225	3250	3250	5.25455	0.312767	75.8991	-31.3291	5.25455	-0.127409	75.8991	-0.543082
1	1093684443	E	17	0.225	Compound	Q9HCN6	GP6	HMEC	p27	4102	-11.5948	189.786	189.786	0.953876	0.953876	893.614	893.614	1525.69	1525.69	360.192	360.192	4373.73	-2.91332	268.476	268.476	432.676	432.676	203.681	203.681	1139.33	1139.33	4.02633	4.02633	237	237	2925	2925	5.77767	-1.53851	71.3067	-103.266	5.77767	0.626728	71.3067	-1.79008
1	1093684443	E	18	0.225	Compound	Q02509	OC90	HMEC	p27	3836	-17.3276	186.575	186.575	0.955212	0.955212	887.322	887.322	1242.92	1242.92	402.151	402.151	4263.43	-5.36155	267.927	267.927	367.094	367.094	229.218	229.218	1107.99	1107.99	3.99644	3.99644	220	220	2995	2995	5.73514	-1.388	78.0761	2.77187	5.73514	0.565418	78.0761	0.0480496
1	1093684443	E	19	0.3125	Compound	Q9P0M4	IL17C	HMEC	p27	4234	-8.75	179.938	179.938	0.954784	0.954784	841.485	841.485	1298.01	1298.01	359.161	359.161	4088.09	-9.25383	254.209	254.209	369.207	369.207	199.851	199.851	1075.01	1075.01	3.96219	3.96219	226	226	3269	3269	5.33774	0.0183701	77.2083	-10.8216	5.33774	-0.00748327	77.2083	-0.187589
1	1093684443	E	20	0.225	Compound	Q06033	ITIH3	HMEC	p27	4437	-4.375	185.157	185.157	0.952954	0.952954	805.798	805.798	1247.97	1247.97	337.112	337.112	4599.31	2.09418	242.688	242.688	361.545	361.545	187.727	187.727	1212.7	1212.7	3.9372	3.9372	267	267	3459	3459	6.01758	-2.38753	77.9581	0.92284	6.01758	0.972589	77.9581	0.0159972
1	1093684443	E	21	0.3125	Compound	P18510	IL1RN	HMEC	p27	4872	5	186.824	186.824	0.954723	0.954723	901.064	901.064	1341.62	1341.62	344.177	344.177	4455.3	-1.10256	268.184	268.184	380.27	380.27	190.584	190.584	1162.03	1162.03	4.00423	4.00423	255	255	3709	3709	5.23399	0.385541	76.1289	-27.7296	5.23399	-0.157054	76.1289	-0.480687
1	1093684443	E	22	0.225	Compound	Q8WVV5	BTN2A2	HMEC	p27	4093	-11.7888	177.98	177.98	0.955002	0.955002	968.891	968.891	1321.9	1321.9	339.327	339.327	4331.8	-3.84404	289.168	289.168	366.787	366.787	181.384	181.384	1159.86	1159.86	3.765	3.765	400	400	3180	3180	9.77278	-15.677	77.6936	-3.21954	9.77278	6.38619	77.6936	-0.05581
1	1093684443	E	23		Blank Control			HMEC		5560	19.8276	181.121	181.121	0.953701	0.953701	855.594	855.594	1064.25	1064.25	353.939	353.939	4706.85	4.48139	255.611	255.611	310.757	310.757	180.669	180.669	1270.17	1270.17	3.87708	3.87708	271	271	4585	4585	4.8741	1.65917	82.464	71.5047	4.8741	-0.675881	82.464	1.23952
1	1093684443	F	2		Blank Control			HMEC		3865	-16.7026	181.137	181.137	0.951766	0.951766	673.366	673.366	1116.09	1116.09	308.759	308.759	6010.9	33.4282	198.418	198.418	309.789	309.789	144.28	144.28	1586.82	1586.82	3.90704	3.90704	206	206	3055	3055	5.32988	0.04618	79.0427	17.9124	5.32988	-0.018812	79.0427	0.310508
1	1093684443	F	3	0.0725	Compound	P01024	C3	HMEC	p27	3756	-19.0517	184.817	184.817	0.950553	0.950553	656.247	656.247	1248.55	1248.55	309.598	309.598	5901.21	30.9934	201.184	201.184	346.722	346.722	159.213	159.213	1571.43	1571.43	3.85939	3.85939	193	193	2842	2842	5.13845	0.723668	75.6656	-34.9868	5.13845	-0.294794	75.6656	-0.606487
1	1093684443	F	4	0.225	Compound	P14384	CPM	HMEC	p27	4248	-8.44828	178.961	178.961	0.953114	0.953114	769.952	769.952	1171.77	1171.77	339.695	339.695	6037.51	34.0188	233.2	233.2	337.293	337.293	174.6	174.6	1630.8	1630.8	3.81005	3.81005	205	205	3380	3380	4.8258	1.8301	79.5669	26.123	4.8258	-0.745512	79.5669	0.452836
1	1093684443	F	5	0.20585	Compound	P52799	EFNB2	HMEC	p27	4256	-8.27586	180.433	180.433	0.952016	0.952016	794.677	794.677	1312.34	1312.34	357.671	357.671	6267.48	39.1236	244.532	244.532	398.574	398.574	195.026	195.026	1692.77	1692.77	3.81465	3.81465	255	255	3302	3302	5.99154	-2.29539	77.5846	-4.92755	5.99154	0.935052	77.5846	-0.0854178
1	1093684443	F	6	0.225	Compound	P54826	GAS1	HMEC	p27	4843	4.375	188.17	188.17	0.954087	0.954087	848.663	848.663	1227.97	1227.97	369.462	369.462	5776.4	28.2229	260.383	260.383	371.515	371.515	204.19	204.19	1489.66	1489.66	4.00841	4.00841	242	242	3789	3789	4.9969	1.22458	78.2366	5.28619	4.9969	-0.498846	78.2366	0.0916348
1	1093684443	F	7	0.23015	Compound	P08887	IL6R	HMEC	p27	4319	-6.9181	184.758	184.758	0.953766	0.953766	796.808	796.808	1239.43	1239.43	357.267	357.267	6088.16	35.1432	241.465	241.465	361.878	361.878	195.522	195.522	1578.18	1578.18	3.98202	3.98202	205	205	3361	3361	4.74647	2.11085	77.8189	-1.25663	4.74647	-0.859878	77.8189	-0.0217833
1	1093684443	F	8	0.075	Compound	Q9NZV1	CRIM1	HMEC	p27	4624	-0.344828	184.791	184.791	0.952103	0.952103	883.725	883.725	1327.11	1327.11	384.138	384.138	6014.86	33.5161	275.101	275.101	395.032	395.032	215.859	215.859	1574.6	1574.6	3.96905	3.96905	216	216	3553	3553	4.67128	2.37694	76.8382	-16.6185	4.67128	-0.968272	76.8382	-0.288078
1	1093684443	F	9	0.225	Compound	Q9NZC2	TREM2	HMEC	p27	2200	-52.5862	179.348	179.348	0.95676	0.95676	956.758	956.758	2053.87	2053.87	447.149	447.149	5874.85	30.4082	290.366	290.366	566.357	566.357	236.091	236.091	1482.23	1482.23	4.07681	4.07681	136	136	1508	1508	6.18182	-2.96876	68.5455	-146.518	6.18182	1.20936	68.5455	-2.53985
1	1093684443	F	10	0.06	Compound	Q6GPI1	CTRB2	HMEC	p27	4004	-13.7069	171.036	171.036	0.954507	0.954507	1035.7	1035.7	1401.07	1401.07	396.994	396.994	6012.21	33.4574	325.797	325.797	424.144	424.144	224.898	224.898	1616.88	1616.88	3.7019	3.7019	368	368	3069	3069	9.19081	-13.6174	76.6484	-19.5928	9.19081	5.5472	76.6484	-0.339637
1	1093684443	F	11	0.175	Compound	Q6P4A8	PLBD1	HMEC	p27	3534	-23.8362	126.318	126.318	0.951214	0.951214	1256.55	1256.55	1087.13	1087.13	475.18	475.18	6027.26	33.7913	443.516	443.516	385.949	385.949	280.489	280.489	2001.99	2001.99	2.91344	2.91344	738	738	2972	2972	20.8829	-54.9948	84.0973	97.0891	20.8829	22.4028	84.0973	1.68302
1	1093684443	F	12	0.291429	Compound	P28827	PTPRM	HMEC	p27	4607	-0.711207	174.217	174.217	0.954871	0.954871	974.519	974.519	1369.13	1369.13	431.964	431.964	6169.66	36.9523	303.778	303.778	414.025	414.025	244.395	244.395	1660.43	1660.43	3.82076	3.82076	245	245	3635	3635	5.31799	0.0882544	78.9017	15.7035	5.31799	-0.0359515	78.9017	0.272216
1	1093684443	F	13	0.3125	Compound	Q9ULX7	CA14	HMEC	p27	5571	20.0647	179.739	179.739	0.952895	0.952895	776.055	776.055	1351.68	1351.68	415.239	415.239	5966.8	32.4493	247.89	247.89	415.828	415.828	237.469	237.469	1592.03	1592.03	3.87951	3.87951	292	292	4400	4400	5.24143	0.359216	78.9804	16.9371	5.24143	-0.146331	78.9804	0.293601
1	1093684443	F	14	0.225714	Compound	P07204	THBD	HMEC	p27	5511	18.7716	187.202	187.202	0.953778	0.953778	901.178	901.178	1583.11	1583.11	394.358	394.358	5887.11	30.6803	276.045	276.045	460.261	460.261	227.582	227.582	1522.42	1522.42	3.97989	3.97989	252	252	3991	3991	4.57267	2.7259	72.4188	-85.8451	4.57267	-1.11043	72.4188	-1.4881
1	1093684443	F	15	0.225	Compound	Q01524	DEFA6	HMEC	p27	4506	-2.88793	183.883	183.883	0.952136	0.952136	835.688	835.688	1414.66	1414.66	407.61	407.61	5860.6	30.0919	261.553	261.553	416.324	416.324	230.572	230.572	1575.76	1575.76	3.88011	3.88011	268	268	3512	3512	5.94763	-2.13997	77.9405	0.647852	5.94763	0.871741	77.9405	0.0112304
1	1093684443	F	16	0.0771429	Compound	O95897	OLFM2	HMEC	p27	2905	-37.3922	178.989	178.989	0.95586	0.95586	988.765	988.765	1698.44	1698.44	491.642	491.642	5771.37	28.1113	299.846	299.846	469.202	469.202	266.195	266.195	1433.17	1433.17	4.13893	4.13893	142	142	2143	2143	4.88812	1.60954	73.7694	-64.6897	4.88812	-0.655665	73.7694	-1.12138
1	1093684443	F	17	0.3125	Compound	Q9UQ72	PSG11	HMEC	p27	4818	3.83621	184.651	184.651	0.953696	0.953696	855.018	855.018	1554.64	1554.64	380.155	380.155	5704.09	26.6178	261.053	261.053	445.882	445.882	216.327	216.327	1490.32	1490.32	3.98236	3.98236	227	227	3506	3506	4.7115	2.23461	72.7688	-80.3629	4.7115	-0.910292	72.7688	-1.39307
1	1093684443	F	18	0.0771429	Compound	P54762	EPHB1	HMEC	p27	4394	-5.30172	181.834	181.834	0.954553	0.954553	916.68	916.68	1420.37	1420.37	390.274	390.274	5808.39	28.9329	281.294	281.294	406.645	406.645	218.551	218.551	1542.46	1542.46	3.9227	3.9227	227	227	3369	3369	5.16614	0.625673	76.6727	-19.2109	5.16614	-0.254875	76.6727	-0.333016
1	1093684443	F	19	0.3125	Compound	Q14626	IL11RA	HMEC	p27	1548	-66.6379	168.59	168.59	0.954904	0.954904	1131.05	1131.05	2767.19	2767.19	455.194	455.194	5305.09	17.7607	336.308	336.308	659.7	659.7	218.862	218.862	1341.28	1341.28	3.87437	3.87437	184	184	954	954	11.8863	-23.1566	61.6279	-254.875	11.8863	9.4331	61.6279	-4.4182
1	1093684443	F	20	0.225	Compound	O15496	PLA2G10	HMEC	p27	2938	-36.681	171.702	171.702	0.954768	0.954768	1060.88	1060.88	1990.92	1990.92	388.656	388.656	5002.16	11.0364	325.223	325.223	535.412	535.412	213.851	213.851	1340.71	1340.71	3.78867	3.78867	261	261	1907	1907	8.88359	-12.5302	64.9081	-203.494	8.88359	5.10431	64.9081	-3.52751
1	1093684443	F	21	0.1425	Compound	P15391	CD19	HMEC	p27	3803	-18.0388	178.163	178.163	0.953551	0.953551	921.005	921.005	1433.55	1433.55	356.629	356.629	5324.73	18.1969	282.605	282.605	417.815	417.815	199.994	199.994	1479.69	1479.69	3.70913	3.70913	345	345	2865	2865	9.07178	-13.1962	75.3353	-40.1613	9.07178	5.37561	75.3353	-0.696187
1	1093684443	F	22	0.225	Compound	P04004	VTN	HMEC	p27	2185	-52.9095	176.185	176.185	0.956622	0.956622	1001.42	1001.42	1973.23	1973.23	422.19	422.19	5410.53	20.1014	286.738	286.738	510.888	510.888	201.994	201.994	1361.14	1361.14	4.13922	4.13922	86	86	1544	1544	3.93593	4.97931	70.6636	-113.339	3.93593	-2.02838	70.6636	-1.9647
1	1093684443	F	23		CDK4/6 Inhibitor Control			HMEC		1097	-76.3578	161.445	161.445	0.963913	0.963913	1297.82	1297.82	2637.67	2637.67	428.498	428.498	3193.35	-29.115	382.973	382.973	598.807	598.807	220.673	220.673	813.802	813.802	3.35839	3.35839	323	323	714	714	29.4439	-85.292	65.0866	-200.698	29.4439	34.7447	65.0866	-3.47905
1	1093684443	G	2		TGFB2			HMEC		1583	-65.8836	164.606	164.606	0.956651	0.956651	1246.23	1246.23	1990.41	1990.41	387.929	387.929	4164.72	-7.55285	354.63	354.63	511.179	511.179	174.625	174.625	1004.64	1004.64	3.86029	3.86029	254	254	1122	1122	16.0455	-37.8757	70.8781	-109.979	16.0455	15.4291	70.8781	-1.90646
1	1093684443	G	3	0.225	Compound	Q969J5	IL22RA2	HMEC	p27	2406	-48.1466	179.64	179.64	0.956771	0.956771	1011.16	1011.16	1600.05	1600.05	371.459	371.459	4565.42	1.34184	289.862	289.862	428.812	428.812	177.938	177.938	1138.64	1138.64	4.11637	4.11637	129	129	1768	1768	5.3616	-0.0660486	73.483	-69.1761	5.3616	0.0269057	73.483	-1.19915
1	1093684443	G	4	0.1975	Compound	P10646	TFPI	HMEC	p27	4316	-6.98276	180.088	180.088	0.95367	0.95367	918.354	918.354	1172.57	1172.57	337.391	337.391	4559.91	1.2195	273.378	273.378	348.441	348.441	178.652	178.652	1212.41	1212.41	3.80317	3.80317	324	324	3410	3410	7.50695	-7.65833	79.0083	17.3743	7.50695	3.11971	79.0083	0.301179
1	1093684443	G	5	0.225	Compound	Q12794	HYAL1	HMEC	p27	3593	-22.5647	186.779	186.779	0.956017	0.956017	996.252	996.252	1433.59	1433.59	365.684	365.684	4327.32	-3.94339	289.293	289.293	403.15	403.15	197.9	197.9	1093.57	1093.57	4.06274	4.06274	204	204	2655	2655	5.67771	-1.18474	73.8937	-62.7423	5.67771	0.482619	73.8937	-1.08762
1	1093684443	G	6	0.1825	Compound	P00734	F2	HMEC	p27	4167	-10.194	179.178	179.178	0.954567	0.954567	912.344	912.344	1247.45	1247.45	384.288	384.288	4386.67	-2.62602	280.208	280.208	375.268	375.268	208.515	208.515	1147.18	1147.18	3.95293	3.95293	214	214	3292	3292	5.13559	0.733776	79.0017	17.27	5.13559	-0.298912	79.0017	0.299371
1	1093684443	G	7	0.225	Compound	Q92838	EDA	HMEC	p27	3329	-28.2543	183.682	183.682	0.955073	0.955073	913.107	913.107	1284.12	1284.12	360.325	360.325	4008.26	-11.0258	277.639	277.639	385.963	385.963	205.416	205.416	1029.38	1029.38	4.01384	4.01384	154	154	2538	2538	4.62601	2.53713	76.2391	-26.0032	4.62601	-1.03353	76.2391	-0.45076
1	1093684443	G	8	0.3125	Compound	P01009	SERPINA1	HMEC	p27	4833	4.15948	185.624	185.624	0.955605	0.955605	913.938	913.938	1547.66	1547.66	356.665	356.665	4443.03	-1.37494	274.661	274.661	429.984	429.984	201.041	201.041	1139.37	1139.37	3.99195	3.99195	281	281	3457	3457	5.81419	-1.66777	71.5291	-99.782	5.81419	0.679383	71.5291	-1.7297
1	1093684443	G	9	0.225	Compound	Q86YT9	AMICA1	HMEC	p27	4539	-2.17672	189.783	189.783	0.954415	0.954415	923.856	923.856	1518.61	1518.61	373.398	373.398	4702.44	4.38343	275.965	275.965	439.589	439.589	211.416	211.416	1183.67	1183.67	4.10707	4.10707	203	203	3281	3281	4.47235	3.08094	72.2846	-87.9466	4.47235	-1.25505	72.2846	-1.52453
1	1093684443	G	10	0.225	Compound	Q9BX68	HINT2	HMEC	p27	4876	5.08621	178.797	178.797	0.955163	0.955163	848.135	848.135	1201.61	1201.61	379.828	379.828	4791.66	6.36389	259.345	259.345	364.213	364.213	207.208	207.208	1247.67	1247.67	3.95332	3.95332	230	230	3857	3857	4.71698	2.2152	79.1017	18.8371	4.71698	-0.902389	79.1017	0.326536
1	1093684443	G	11	0.16	Compound	P22792	CPN2	HMEC	p27	1922	-58.5776	171.079	171.079	0.955493	0.955493	1169.9	1169.9	2759.3	2759.3	439.734	439.734	5090.3	12.9931	342.429	342.429	689.507	689.507	229.992	229.992	1259.77	1259.77	4.06904	4.06904	156	156	1130	1130	8.11655	-9.81564	58.7929	-299.283	8.11655	3.99852	58.7929	-5.18799
1	1093684443	G	12	0.0575	Compound	P0DJD7	PGA4	HMEC	p27	3393	-26.875	177.389	177.389	0.955855	0.955855	911.984	911.984	1281.53	1281.53	382.59	382.59	5110.45	13.4403	281.163	281.163	386.726	386.726	219.632	219.632	1363.58	1363.58	3.88904	3.88904	181	181	2654	2654	5.33451	0.0297995	78.2199	5.02351	5.33451	-0.0121392	78.2199	0.0870814
1	1093684443	G	13	0.225	Compound	Q15762	CD226	HMEC	p27	5113	10.194	182.853	182.853	0.954444	0.954444	911.171	911.171	1240.48	1240.48	388.846	388.846	4734.74	5.10034	277.297	277.297	370.439	370.439	222.014	222.014	1218.52	1218.52	4.04631	4.04631	238	238	4025	4025	4.6548	2.43525	78.7209	12.872	4.6548	-0.992029	78.7209	0.223132
1	1093684443	G	14	0.2	Compound	Q92600	CNOT9	HMEC	p27	1467	-68.3836	136.906	136.906	0.954431	0.954431	1674.01	1674.01	1913.28	1913.28	564.551	564.551	3952.13	-12.2718	545.371	545.371	555.944	555.944	336.609	336.609	1114.49	1114.49	3.05746	3.05746	463	463	1068	1068	31.561	-92.7841	72.8016	-79.8483	31.561	37.7967	72.8016	-1.38415
1	1093684443	G	15	0.225	Compound	P55773	CCL23	HMEC	p27	3678	-20.7328	188.363	188.363	0.95484	0.95484	942.113	942.113	1526.88	1526.88	385.961	385.961	4283.49	-4.91633	282.017	282.017	434.781	434.781	218.253	218.253	1077.24	1077.24	4.11301	4.11301	167	167	2675	2675	4.54051	2.83972	72.7297	-80.9745	4.54051	-1.15679	72.7297	-1.40367
1	1093684443	G	16	0.225	Compound	Q8TDQ0	HAVCR2	HMEC	p27	4504	-2.93103	189.603	189.603	0.9551	0.9551	913.829	913.829	1528.26	1528.26	370.441	370.441	4311.77	-4.28857	273.012	273.012	434.485	434.485	208.938	208.938	1105.88	1105.88	4.05246	4.05246	205	205	3339	3339	4.55151	2.8008	74.1341	-58.9764	4.55151	-1.14094	74.1341	-1.02234
1	1093684443	G	17		PBS Control			HMEC		4206	-9.35345	183.651	183.651	0.95563	0.95563	967.708	967.708	1406.37	1406.37	383.316	383.316	4285.21	-4.87822	284.549	284.549	395.178	395.178	208.013	208.013	1086.42	1086.42	4.08325	4.08325	195	195	3210	3210	4.63623	2.50096	76.3195	-24.7434	4.63623	-1.0188	76.3195	-0.428921
1	1093684443	G	18		TGFB1			HMEC		2477	-46.6164	176.808	176.808	0.958348	0.958348	1196.15	1196.15	2062.29	2062.29	415.512	415.512	4351.9	-3.39771	335.208	335.208	525.076	525.076	204.863	204.863	1044.64	1044.64	4.07157	4.07157	267	267	1724	1724	10.7792	-19.2385	69.6003	-129.994	10.7792	7.83702	69.6003	-2.25342
1	1093684443	G	19	0.225	Compound	P06127	CD5	HMEC	p27	4514	-2.71552	186.422	186.422	0.954987	0.954987	953.213	953.213	1526.51	1526.51	352.146	352.146	4170.19	-7.43134	281.208	281.208	415.376	415.376	190.932	190.932	1097.91	1097.91	3.9705	3.9705	221	221	3288	3288	4.89588	1.58209	72.84	-79.2466	4.89588	-0.644484	72.84	-1.37372
1	1093684443	G	20	0.225	Compound	P32971	TNFSF8	HMEC	p27	5381	15.9698	181.492	181.492	0.953175	0.953175	832.137	832.137	1245.61	1245.61	341.996	341.996	4408.07	-2.15089	255.776	255.776	371.18	371.18	192.289	192.289	1204.6	1204.6	3.81245	3.81245	309	309	4181	4181	5.74243	-1.41379	77.6993	-3.13051	5.74243	0.575922	77.6993	-0.0542666
1	1093684443	G	21	0.3125	Compound	Q8WWY7	WFDC12	HMEC	p27	3781	-18.5129	183.926	183.926	0.955384	0.955384	895.892	895.892	1413.06	1413.06	344.214	344.214	4501.23	-0.0829596	266.312	266.312	396.842	396.842	188.437	188.437	1172.81	1172.81	3.99314	3.99314	182	182	2843	2843	4.81354	1.87348	75.1917	-42.4093	4.81354	-0.763185	75.1917	-0.735154
1	1093684443	G	22	0.225	Compound	Q9GZX9	TWSG1	HMEC	p27	3904	-15.8621	165.065	165.065	0.953431	0.953431	1020.6	1020.6	1350.25	1350.25	345.224	345.224	4297.66	-4.60183	314.619	314.619	400.95	400.95	194.214	194.214	1237.62	1237.62	3.48788	3.48788	494	494	3002	3002	12.6537	-25.8723	76.8955	-15.7216	12.6537	10.5394	76.8955	-0.27253
1	1093684443	G	23		TGFB1			HMEC		2588	-44.2241	174.039	174.039	0.954029	0.954029	1133.69	1133.69	2006.98	2006.98	381.43	381.43	4475.04	-0.66436	317.758	317.758	513.596	513.596	178.001	178.001	1107.34	1107.34	3.96698	3.96698	229	229	1797	1797	8.84853	-12.4061	69.4359	-132.57	8.84853	5.05377	69.4359	-2.29807
1	1093684443	H	2		PBS Control			HMEC		3772	-18.7069	184.297	184.297	0.954065	0.954065	848.709	848.709	1193.24	1193.24	330.564	330.564	6304.63	39.9484	245.948	245.948	325.418	325.418	156.918	156.918	1634	1634	3.96017	3.96017	201	201	2971	2971	5.32874	0.0502334	78.7646	13.556	5.32874	-0.0204632	78.7646	0.23499
1	1093684443	H	3	0.225	Compound	Q07011	TNFRSF9	HMEC	p27	4546	-2.02586	185.796	185.796	0.953801	0.953801	804.546	804.546	1201.05	1201.05	323.166	323.166	6008.57	33.3764	237.726	237.726	344.089	344.089	165.014	165.014	1572.88	1572.88	3.923	3.923	222	222	3600	3600	4.88341	1.62621	79.1905	20.2277	4.88341	-0.662455	79.1905	0.350642
1	1093684443	H	4	0.155	Compound	P40197	GP5	HMEC	p27	1967	-57.6078	170.369	170.369	0.957371	0.957371	1032.96	1032.96	1710.81	1710.81	420.331	420.331	6027.77	33.8027	303.636	303.636	454.629	454.629	201.079	201.079	1538.14	1538.14	3.8837	3.8837	179	179	1443	1443	9.10015	-13.2966	73.3605	-71.095	9.10015	5.41651	73.3605	-1.23241
1	1093684443	H	5	0.1996	Compound	P22004	BMP6	HMEC	p27	2753	-40.6681	181.707	181.707	0.955115	0.955115	937.521	937.521	1657.95	1657.95	416.317	416.317	6422.61	42.5673	276.095	276.095	464.429	464.429	208.224	208.224	1604.58	1604.58	4.13796	4.13796	136	136	2036	2036	4.94007	1.42572	73.9557	-61.7711	4.94007	-0.580784	73.9557	-1.07079
1	1093684443	H	6	0.225	Compound	P40121	CAPG	HMEC	p27	4748	2.32759	180.592	180.592	0.954097	0.954097	861.943	861.943	1174.41	1174.41	377.926	377.926	6164.43	36.8362	263.247	263.247	353.032	353.032	200.993	200.993	1667.63	1667.63	3.83887	3.83887	280	280	3807	3807	5.89722	-1.96159	80.1811	35.745	5.89722	0.799075	80.1811	0.619632
1	1093684443	H	7	0.095	Compound	Q6E0U4	DMKN	HMEC	p27	3232	-30.3448	132.31	132.31	0.952059	0.952059	1490.26	1490.26	1189	1189	438.174	438.174	5595.21	24.2008	490.776	490.776	397.69	397.69	250.252	250.252	1716.71	1716.71	2.88479	2.88479	890	890	2649	2649	27.5371	-78.5439	81.9616	63.6351	27.5371	31.9958	81.9616	1.1031
1	1093684443	H	8	0.357143	Compound	P04141	CSF2	HMEC	p27	5438	17.1983	185.305	185.305	0.953628	0.953628	858.386	858.386	1570.04	1570.04	362.089	362.089	6257.1	38.8934	258.881	258.881	449.093	449.093	202.559	202.559	1630.22	1630.22	3.97864	3.97864	235	235	3906	3906	4.32144	3.61499	71.8279	-95.1014	4.32144	-1.47261	71.8279	-1.64856
1	1093684443	H	9	0.3125	Compound	O95633	FSTL3	HMEC	p27	5475	17.9957	188.746	188.746	0.954268	0.954268	864.888	864.888	1314.17	1314.17	358.742	358.742	5997.75	33.1364	258.264	258.264	379.505	379.505	199.739	199.739	1542.23	1542.23	4.01656	4.01656	261	261	4212	4212	4.76712	2.03775	76.9315	-15.1575	4.76712	-0.830103	76.9315	-0.262752
1	1093684443	H	10	0.28	Compound	Q02763	TEK	HMEC	p27	1951	-57.9526	170.388	170.388	0.958491	0.958491	1038.91	1038.91	1914.21	1914.21	441.306	441.306	5670.88	25.8805	315.688	315.688	520.643	520.643	230.901	230.901	1437.43	1437.43	3.89331	3.89331	222	222	1403	1403	11.3788	-21.3605	71.9118	-93.7862	11.3788	8.70144	71.9118	-1.62576
1	1093684443	H	11	0.204275	Compound	P05067	APP	HMEC	p27	4352	-6.2069	188.94	188.94	0.954422	0.954422	867.416	867.416	1435.4	1435.4	397.895	397.895	5835.97	29.5451	268.09	268.09	418.786	418.786	227.58	227.58	1512.5	1512.5	4.04	4.04	224	224	3270	3270	5.14706	0.693185	75.1379	-43.2532	5.14706	-0.282377	75.1379	-0.749784
1	1093684443	H	12	0.357143	Compound	Q9HBE5	IL21R	HMEC	p27	4260	-8.18966	185.784	185.784	0.956914	0.956914	926.504	926.504	1506.51	1506.51	393.755	393.755	5833.08	29.481	292.139	292.139	424.098	424.098	224.624	224.624	1502.85	1502.85	4.0073	4.0073	239	239	3188	3188	5.61033	-0.946298	74.8357	-47.9868	5.61033	0.385485	74.8357	-0.83184
1	1093684443	H	13	0.225	Compound	Q9GZX3	CHST6	HMEC	p27	2072	-55.3448	142.196	142.196	0.950093	0.950093	1334.46	1334.46	1641.71	1641.71	496.608	496.608	5421.36	20.3419	436.869	436.869	503.989	503.989	277.533	277.533	1597.95	1597.95	3.21989	3.21989	427	427	1556	1556	20.6081	-54.0225	75.0965	-43.9009	20.6081	22.0067	75.0965	-0.761011
1	1093684443	H	14	0.191429	Compound	Q9BXJ3	C1QTNF4	HMEC	p27	4852	4.56897	183.713	183.713	0.955345	0.955345	924.796	924.796	1382.43	1382.43	398.698	398.698	5667.2	25.7989	287.711	287.711	400.678	400.678	226.309	226.309	1464.75	1464.75	4.02186	4.02186	223	223	3751	3751	4.59604	2.6432	77.3083	-9.25493	4.59604	-1.07674	77.3083	-0.160432
1	1093684443	H	15	0.225	Compound	P09958	FURIN	HMEC	p27	3168	-31.7241	171.424	171.424	0.956254	0.956254	993.237	993.237	1592.03	1592.03	434.855	434.855	5440.65	20.7699	309.082	309.082	462.493	462.493	240.65	240.65	1451.08	1451.08	3.8248	3.8248	249	249	2376	2376	7.85985	-8.90721	75	-45.4129	7.85985	3.62845	75	-0.787221
1	1093684443	H	16	0.225	Compound	P42081	CD86	HMEC	p27	4586	-1.16379	178.378	178.378	0.95472	0.95472	946.926	946.926	1352.6	1352.6	382.02	382.02	5517.88	22.4842	291.909	291.909	406.078	406.078	217.344	217.344	1502.8	1502.8	3.79286	3.79286	302	302	3534	3534	6.58526	-4.39652	77.0606	-13.1351	6.58526	1.79097	77.0606	-0.227694
1	1093684443	H	17		CDK4/6 Inhibitor Control			HMEC		1145	-75.3233	163.785	163.785	0.964804	0.964804	1212.9	1212.9	2316.79	2316.79	474.133	474.133	3805.87	-15.5183	364.143	364.143	563.427	563.427	251.877	251.877	966.939	966.939	3.56064	3.56064	273	273	789	789	23.8428	-65.4699	68.9083	-140.834	23.8428	26.6699	68.9083	-2.44133
1	1093684443	H	18		TGFB2			HMEC		1816	-60.8621	168.984	168.984	0.955706	0.955706	1238.77	1238.77	2481.05	2481.05	447.929	447.929	5532.3	22.8044	361.224	361.224	626.918	626.918	219.413	219.413	1368.95	1368.95	3.9221	3.9221	187	187	1202	1202	10.2974	-17.5334	66.1894	-183.423	10.2974	7.14243	66.1894	-3.17959
1	1093684443	H	19	0.3125	Compound	P14784	IL2RB	HMEC	p27	4371	-5.79741	191.345	191.345	0.955772	0.955772	828.485	828.485	1436.87	1436.87	359.638	359.638	5258.93	16.7361	244.849	244.849	396.106	396.106	194.885	194.885	1363.22	1363.22	4.0723	4.0723	193	193	3269	3269	4.41547	3.28225	74.7884	-48.7278	4.41547	-1.33706	74.7884	-0.844684
1	1093684443	H	20	0.225	Compound	Q16595	FXN	HMEC	p27	3785	-18.4267	176.746	176.746	0.955395	0.955395	970.389	970.389	1233.53	1233.53	345.062	345.062	4469.19	-0.794229	293.095	293.095	354.727	354.727	190.127	190.127	1203.97	1203.97	3.70765	3.70765	405	405	2937	2937	10.7001	-18.9588	77.5958	-4.75235	10.7001	7.72308	77.5958	-0.0823808
1	1093684443	H	21	0.225	Compound	Q9Y2A9	B3GNT3	HMEC	p27	2183	-52.9526	173.002	173.002	0.956103	0.956103	905.701	905.701	1599.13	1599.13	391.806	391.806	4504.56	-0.00906117	267.663	267.663	418.153	418.153	197.11	197.11	1135.47	1135.47	3.99547	3.99547	173	173	1612	1612	7.92487	-9.13733	73.8433	-63.531	7.92487	3.7222	73.8433	-1.10129
1	1093684443	H	22	0.225	Compound	Q8WXW3-4	PIBF1	HMEC	p27	3260	-29.7414	142.94	142.94	0.954885	0.954885	1191.03	1191.03	1191.46	1191.46	392.658	392.658	4763.7	5.7432	382.883	382.883	368.358	368.358	212.414	212.414	1486.68	1486.68	3.12984	3.12984	586	586	2655	2655	17.9755	-44.7057	81.4417	55.4911	17.9755	18.2114	81.4417	0.961924
1	1093684443	H	23		PBS Control			HMEC		5080	9.48276	178.148	178.148	0.953977	0.953977	846.075	846.075	1272.38	1272.38	334.066	334.066	4433.06	-1.59612	255.068	255.068	365.221	365.221	172.944	172.944	1217.53	1217.53	3.81562	3.81562	270	270	3983	3983	5.31496	0.098992	78.4055	7.9315	5.31496	-0.0403255	78.4055	0.137491
1	1093684443	I	2		TGFB1			HMEC		2193	-52.7371	175.463	175.463	0.957172	0.957172	1142.83	1142.83	1727.6	1727.6	358.879	358.879	4055.64	-9.97416	315.16	315.16	457.346	457.346	159.725	159.725	977.308	977.308	4.05785	4.05785	211	211	1561	1561	9.62152	-15.1417	71.181	-105.234	9.62152	6.16813	71.181	-1.8242
1	1093684443	I	3	0.1475	Compound	O00462	MANBA	HMEC	p27	2733	-41.0991	185.087	185.087	0.955357	0.955357	1005.87	1005.87	1563.62	1563.62	355.742	355.742	4264.64	-5.33487	293.733	293.733	433.948	433.948	177.381	177.381	1060.5	1060.5	4.12788	4.12788	157	157	1971	1971	5.7446	-1.42149	72.1186	-90.5482	5.7446	0.579059	72.1186	-1.56963
1	1093684443	I	4	0.0675	Compound	Q2L4Q9	PRSS53	HMEC	p27	4188	-9.74138	187.253	187.253	0.95531	0.95531	868.575	868.575	1215.13	1215.13	328.377	328.377	4246.36	-5.74056	255.224	255.224	355.081	355.081	173.126	173.126	1092.1	1092.1	3.98018	3.98018	227	227	3212	3212	5.42025	-0.273616	76.6953	-18.8571	5.42025	0.111461	76.6953	-0.326884
1	1093684443	I	5	0.1625	Compound	Q8NFP4	MDGA1	HMEC	p27	4823	3.94397	175.145	175.145	0.952872	0.952872	868.432	868.432	1253	1253	338.463	338.463	4499.32	-0.125415	268.261	268.261	365.128	365.128	181.366	181.366	1226.05	1226.05	3.80531	3.80531	266	266	3738	3738	5.51524	-0.609784	77.5036	-6.19565	5.51524	0.248402	77.5036	-0.1074
1	1093684443	I	6	0.2535	Compound	Q01638	IL1RL1	HMEC	p27	3402	-26.681	185.975	185.975	0.95584	0.95584	903.159	903.159	1582.56	1582.56	361.312	361.312	4484.23	-0.460266	264.671	264.671	426.552	426.552	187.023	187.023	1124.8	1124.8	4.14277	4.14277	161	161	2431	2431	4.73251	2.16025	71.458	-100.896	4.73251	-0.880002	71.458	-1.749
1	1093684443	I	7		PBS Control			HMEC		4078	-12.1121	179.278	179.278	0.954512	0.954512	955.219	955.219	1415.11	1415.11	371.639	371.639	4229.36	-6.11798	287.005	287.005	412.724	412.724	203.325	203.325	1094.07	1094.07	3.95646	3.95646	234	234	3082	3082	5.73811	-1.3985	75.5763	-36.3862	5.73811	0.569694	75.5763	-0.630746
1	1093684443	I	8		TGFB1			HMEC		2637	-43.1681	179.318	179.318	0.956029	0.956029	1145.59	1145.59	2036.01	2036.01	420.292	420.292	4459.32	-1.01336	324.9	324.9	520.973	520.973	209.62	209.62	1053.23	1053.23	4.14516	4.14516	219	219	1799	1799	8.30489	-10.4822	68.2215	-151.593	8.30489	4.27004	68.2215	-2.62782
1	1093684443	I	9	0.225	Compound	Q9NZH8	IL36G	HMEC	p27	4251	-8.38362	188.696	188.696	0.956367	0.956367	929.399	929.399	1470.6	1470.6	359.221	359.221	4487.42	-0.389457	274.909	274.909	412.693	412.693	205.978	205.978	1129.08	1129.08	4.08721	4.08721	198	198	3072	3072	4.65773	2.4249	72.2654	-88.2488	4.65773	-0.98781	72.2654	-1.52977
1	1093684443	I	10	0.225	Compound	Q96CG8	CTHRC1	HMEC	p27	4173	-10.0647	179.239	179.239	0.955068	0.955068	893.066	893.066	1455.53	1455.53	390.051	390.051	4615.09	2.44438	271.079	271.079	420.943	420.943	217.141	217.141	1191.97	1191.97	4.01449	4.01449	155	155	3110	3110	3.71435	5.76344	74.5267	-52.8264	3.71435	-2.3478	74.5267	-0.915733
1	1093684443	I	11	0.225	Compound	P31947	SFN	HMEC	p27	4298	-7.37069	181.57	181.57	0.954572	0.954572	929.281	929.281	1426.89	1426.89	494.315	494.315	4590.69	1.90274	290.415	290.415	430.217	430.217	326.812	326.812	1202.36	1202.36	3.96226	3.96226	222	222	3228	3228	5.16519	0.629009	75.1047	-43.7729	5.16519	-0.256234	75.1047	-0.758792
1	1093684443	I	12	0.225	Compound	O95994	AGR2	HMEC	p27	4915	5.92672	172.967	172.967	0.955087	0.955087	984.096	984.096	1339.3	1339.3	387.82	387.82	4745.38	5.33646	309.13	309.13	405.45	405.45	225.758	225.758	1295.51	1295.51	3.77686	3.77686	376	376	3770	3770	7.65005	-8.16475	76.704	-18.7217	7.65005	3.326	76.704	-0.324537
1	1093684443	I	13	0.185	Compound	O95498	VNN2	HMEC	p27	2958	-36.25	179.93	179.93	0.95656	0.95656	1012.57	1012.57	1305.94	1305.94	430.158	430.158	4760.62	5.67483	310.271	310.271	393.777	393.777	239.283	239.283	1238.39	1238.39	4.03221	4.03221	190	190	2348	2348	6.42326	-3.82321	79.378	23.1641	6.42326	1.55743	79.378	0.401544
1	1093684443	I	14	0.254825	Compound	P15018	LIF	HMEC	p27	5695	22.7371	180.855	180.855	0.954443	0.954443	907.431	907.431	1298.12	1298.12	371.8	371.8	4931.07	9.45848	288.035	288.035	382.473	382.473	217.676	217.676	1321.08	1321.08	3.89234	3.89234	339	339	4399	4399	5.95259	-2.15754	77.2432	-10.2752	5.95259	0.878899	77.2432	-0.178117
1	1093684443	I	15	0.225	Compound	P58499	FAM3B	HMEC	p27	4774	2.88793	183.97	183.97	0.955099	0.955099	952.799	952.799	1503.17	1503.17	379.852	379.852	4784.21	6.19854	295.603	295.603	420.877	420.877	217.088	217.088	1250.79	1250.79	3.99332	3.99332	262	262	3472	3472	5.48806	-0.513598	72.7273	-81.0132	5.48806	0.20922	72.7273	-1.40434
1	1093684443	I	16	0.225	Compound	O75326	SEMA7A	HMEC	p27	5496	18.4483	187.14	187.14	0.954858	0.954858	932.487	932.487	1452.53	1452.53	379.222	379.222	4889.52	8.53606	283.675	283.675	412.889	412.889	220.728	220.728	1272.34	1272.34	4.01734	4.01734	283	283	4111	4111	5.1492	0.68561	74.7999	-48.5479	5.1492	-0.279291	74.7999	-0.841566
1	1093684443	I	17	0.1925	Compound	O75487	GPC4	HMEC	p27	4135	-10.8836	187.567	187.567	0.955822	0.955822	942.232	942.232	1422.55	1422.55	367.098	367.098	4643.11	3.06633	278.652	278.652	396.498	396.498	203.194	203.194	1199.1	1199.1	4.06001	4.06001	173	173	3083	3083	4.1838	4.10211	74.5586	-52.3263	4.1838	-1.67104	74.5586	-0.907063
1	1093684443	I	18	0.225	Compound	Q9UJ71	CD207	HMEC	p27	3557	-23.3405	185.896	185.896	0.955856	0.955856	944.896	944.896	1748.04	1748.04	391.579	391.579	4961.47	10.1332	276.989	276.989	469.058	469.058	210.579	210.579	1260.99	1260.99	4.09832	4.09832	146	146	2542	2542	4.10458	4.38245	71.4647	-100.79	4.10458	-1.78524	71.4647	-1.74717
1	1093684443	I	19	0.06	Compound	O75462	CRLF1	HMEC	p27	3553	-23.4267	193.734	193.734	0.954649	0.954649	925.447	925.447	1760.62	1760.62	397.979	397.979	4806.21	6.68694	264.757	264.757	464.67	464.67	221.13	221.13	1200.12	1200.12	4.22054	4.22054	163	163	2490	2490	4.58767	2.67282	70.0816	-122.455	4.58767	-1.0888	70.0816	-2.12273
1	1093684443	I	20	0.225	Compound	Q9NP99	TREM1	HMEC	p27	4937	6.40086	184.044	184.044	0.953008	0.953008	809.709	809.709	1268.02	1268.02	318.54	318.54	4468.97	-0.799052	244.733	244.733	366.092	366.092	179.202	179.202	1204.72	1204.72	3.86669	3.86669	267	267	3732	3732	5.40814	-0.230774	75.5925	-36.1324	5.40814	0.0940083	75.5925	-0.626346
1	1093684443	I	21	0.225	Compound	Q6P179	ERAP2	HMEC	p27	5081	9.50431	179.56	179.56	0.953953	0.953953	867.046	867.046	1226.32	1226.32	357.435	357.435	4696.19	4.24473	259.6	259.6	354.161	354.161	194.938	194.938	1251.99	1251.99	3.91372	3.91372	266	266	4030	4030	5.23519	0.381295	79.3151	22.1793	5.23519	-0.155325	79.3151	0.384474
1	1093684443	I	22	0.0625	Compound	Q15198	PDGFRL	HMEC	p27	3735	-19.5043	189.715	189.715	0.955094	0.955094	846.823	846.823	1484.73	1484.73	330.791	330.791	4793.06	6.39487	241.994	241.994	392.654	392.654	171.005	171.005	1239.63	1239.63	4.00523	4.00523	212	212	2785	2785	5.67604	-1.17884	74.5649	-52.2279	5.67604	0.480213	74.5649	-0.905358
1	1093684443	I	23		TGFB2			HMEC		2045	-55.9267	166.727	166.727	0.95624	0.95624	1170	1170	2318.7	2318.7	403.361	403.361	4788.97	6.30418	321.618	321.618	552.727	552.727	179.449	179.449	1164.56	1164.56	3.94551	3.94551	225	225	1385	1385	11.0024	-20.0287	67.7262	-159.351	11.0024	8.15891	67.7262	-2.76232
1	1093684443	J	2		CDK4/6 Inhibitor Control			HMEC		917	-80.2371	170.561	170.561	0.964575	0.964575	1259.67	1259.67	2439.81	2439.81	416.849	416.849	3601.83	-20.0477	356.182	356.182	562.813	562.813	196.207	196.207	870.566	870.566	3.42001	3.42001	287	287	609	609	31.2977	-91.8523	66.4122	-179.933	31.2977	37.4171	66.4122	-3.1191
1	1093684443	J	3	0.175	Compound	P48745	NOV	HMEC	p27	3281	-29.2888	150.523	150.523	0.955947	0.955947	1112.62	1112.62	1297.3	1297.3	404.933	404.933	5237.95	16.2705	344.859	344.859	406.055	406.055	215.669	215.669	1436.66	1436.66	3.53002	3.53002	444	444	2649	2649	13.5325	-28.9822	80.7376	44.4613	13.5325	11.8062	80.7376	0.770727
1	1093684443	J	4	0.225	Compound	P15813	CD1D	HMEC	p27	3576	-22.931	184.836	184.836	0.954649	0.954649	912.872	912.872	1498.55	1498.55	393.878	393.878	6035.75	33.9799	270.661	270.661	418.852	418.852	196.624	196.624	1567.09	1567.09	4.02703	4.02703	176	176	2713	2713	4.9217	1.49072	75.8669	-31.8338	4.9217	-0.607261	75.8669	-0.551831
1	1093684443	J	5	0.217075	Compound	Q9NZK5	CECR1	HMEC	p27	4723	1.78879	164.802	164.802	0.952628	0.952628	914.775	914.775	1143.4	1143.4	416.804	416.804	5613.3	24.6024	296.439	296.439	372.579	372.579	231.092	231.092	1602.38	1602.38	3.59349	3.59349	368	368	3862	3862	7.79166	-8.66589	81.7701	60.6342	7.79166	3.53015	81.7701	1.05108
1	1093684443	J	6	0.075	Compound	P26012	ITGB8	HMEC	p27	3944	-15	183.718	183.718	0.954649	0.954649	928.151	928.151	1434.64	1434.64	407.651	407.651	6105.11	35.5195	279.163	279.163	424.945	424.945	214.27	214.27	1584.85	1584.85	4.02053	4.02053	215	215	3018	3018	5.45132	-0.38357	76.5213	-21.583	5.45132	0.156252	76.5213	-0.374136
1	1093684443	J	7		CDK4/6 Inhibitor Control			HMEC		841	-81.875	170.551	170.551	0.959242	0.959242	1557.02	1557.02	1600.38	1600.38	347.605	347.605	1137.11	-74.7587	435.092	435.092	397.619	397.619	200.556	200.556	274.39	274.39	1.9072	1.9072	644	644	669	669	76.5755	-252.088	79.5482	25.8301	76.5755	102.691	79.5482	0.447758
1	1093684443	J	8		TGFB2			HMEC		1555	-66.4871	170.086	170.086	0.955754	0.955754	1260.85	1260.85	2457.25	2457.25	472.864	472.864	5608.46	24.4949	367.112	367.112	613.174	613.174	222.224	222.224	1369.56	1369.56	3.8458	3.8458	211	211	1073	1073	13.5691	-29.112	69.0032	-139.347	13.5691	11.8591	69.0032	-2.41555
1	1093684443	J	9	0.21	Compound	P05156	CFI	HMEC	p27	4112	-11.3793	192.082	192.082	0.955536	0.955536	846.776	846.776	1609.22	1609.22	395.072	395.072	5664.41	25.7368	249.149	249.149	448.736	448.736	214.796	214.796	1418.91	1418.91	4.17058	4.17058	177	177	2993	2993	4.30447	3.67504	72.787	-80.0782	4.30447	-1.49707	72.787	-1.38814
1	1093684443	J	10	0.225	Compound	P17538	CTRB1	HMEC	p27	5002	7.80172	189.652	189.652	0.956318	0.956318	913.677	913.677	1362.44	1362.44	410.804	410.804	5337.81	18.487	274.2	274.2	401.2	401.2	227.081	227.081	1331.72	1331.72	4.13986	4.13986	233	233	3907	3907	4.65814	2.42345	78.1088	3.28312	4.65814	-0.98722	78.1088	0.0569121
1	1093684443	J	11	0.1233	Compound	Q8N8U9	BMPER	HMEC	p27	4813	3.72845	186.681	186.681	0.956193	0.956193	868.157	868.157	1325.56	1325.56	402.371	402.371	5640.63	25.2091	264.217	264.217	391.267	391.267	230.057	230.057	1469.14	1469.14	4.01885	4.01885	237	237	3753	3753	4.92416	1.482	77.9763	1.20846	4.92416	-0.603709	77.9763	0.0209484
1	1093684443	J	12	0.357143	Compound	Q16663	CCL15	HMEC	p27	5176	11.5517	183.882	183.882	0.955612	0.955612	887.539	887.539	1330.74	1330.74	415.489	415.489	5491.75	21.9042	271.541	271.541	396.709	396.709	237.54	237.54	1400.95	1400.95	4.07172	4.07172	191	191	4046	4046	3.69011	5.84924	78.1685	4.21851	3.69011	-2.38276	78.1685	0.0731268
1	1093684443	J	13	0.19635	Compound	P31994	FCGR2B	HMEC	p27	4722	1.76724	186.641	186.641	0.953784	0.953784	885.247	885.247	1340.22	1340.22	408.825	408.825	5517.91	22.4849	272.421	272.421	403.999	403.999	232.144	232.144	1457.96	1457.96	3.97354	3.97354	253	253	3702	3702	5.3579	-0.0529655	78.399	7.82932	5.3579	0.0215761	78.399	0.135719
1	1093684443	J	14	0.225	Compound	O43291	SPINT2	HMEC	p27	4435	-4.4181	182.511	182.511	0.954866	0.954866	922.113	922.113	1555.4	1555.4	397.208	397.208	5525.33	22.6497	281.727	281.727	446.827	446.827	223.251	223.251	1498.19	1498.19	3.89044	3.89044	269	269	3315	3315	6.06539	-2.55673	74.7463	-49.3863	6.06539	1.04151	74.7463	-0.856099
1	1093684443	J	15	0.3125	Compound	Q9UK55	SERPINA10	HMEC	p27	2058	-55.6466	171.52	171.52	0.957299	0.957299	1106.12	1106.12	1696.11	1696.11	450.129	450.129	5286.38	17.3456	340.228	340.228	502.452	502.452	250.752	250.752	1401.82	1401.82	3.78607	3.78607	226	226	1511	1511	10.9815	-19.9547	73.4208	-70.1497	10.9815	8.12876	73.4208	-1.21603
1	1093684443	J	16	0.0875	Compound	Q9BUN1	MENT	HMEC	p27	3778	-18.5776	165.744	165.744	0.952494	0.952494	1053.77	1053.77	1427.39	1427.39	431.56	431.56	5152.49	14.3735	343.337	343.337	461.532	461.532	257.962	257.962	1472.63	1472.63	3.58522	3.58522	367	367	2859	2859	9.71413	-15.4694	75.675	-34.8402	9.71413	6.30164	75.675	-0.603947
1	1093684443	J	17	0.165575	Compound	Q9UQ74	PSG8	HMEC	p27	2060	-55.6035	173.472	173.472	0.957248	0.957248	1049.35	1049.35	2151.26	2151.26	478.594	478.594	5448.09	20.9352	315.618	315.618	553.595	553.595	242.493	242.493	1370.88	1370.88	4.10501	4.10501	125	125	1417	1417	6.06796	-2.56583	68.7864	-142.743	6.06796	1.04522	68.7864	-2.47442
1	1093684443	J	18	0.357143	Compound	P02458	COL2A1	HMEC	p27	4345	-6.35776	182.635	182.635	0.95368	0.95368	864.591	864.591	1467.09	1467.09	362.684	362.684	5242.91	16.3806	264.596	264.596	417.008	417.008	202.915	202.915	1404.79	1404.79	3.90938	3.90938	252	252	3244	3244	5.79977	-1.61672	74.6605	-50.7304	5.79977	0.658589	74.6605	-0.879399
1	1093684443	J	19	0.1625	Compound	P10147	CCL3	HMEC	p27	5236	12.8448	188.38	188.38	0.95244	0.95244	817.941	817.941	1380.57	1380.57	361.807	361.807	5405.75	19.9953	249.899	249.899	397.026	397.026	203.368	203.368	1425.04	1425.04	3.95963	3.95963	261	261	4006	4006	4.98472	1.26769	76.5088	-21.779	4.98472	-0.516407	76.5088	-0.377534
1	1093684443	J	20	0.16	Compound	P04070	PROC	HMEC	p27	3741	-19.375	194.371	194.371	0.955043	0.955043	848.034	848.034	1340.46	1340.46	358.798	358.798	4997.63	10.9359	243.69	243.69	380.381	380.381	189.536	189.536	1273.82	1273.82	4.07774	4.07774	181	181	2866	2866	4.83828	1.78594	76.6105	-20.1852	4.83828	-0.727523	76.6105	-0.349906
1	1093684443	J	21	0.3125	Compound	P61278	SST	HMEC	p27	4450	-4.09483	187.747	187.747	0.953474	0.953474	837.624	837.624	1391.27	1391.27	344.265	344.265	4803.51	6.62697	250.578	250.578	392.48	392.48	184.917	184.917	1254.9	1254.9	3.99705	3.99705	206	206	3337	3337	4.62921	2.52581	74.9888	-45.5889	4.62921	-1.02892	74.9888	-0.790272
1	1093684443	J	22	0.225	Compound	P41222	PTGDS	HMEC	p27	4970	7.11207	166.572	166.572	0.954729	0.954729	858.891	858.891	1036.23	1036.23	375.206	375.206	4733	5.0618	267.771	267.771	317.601	317.601	200.069	200.069	1355.42	1355.42	3.62522	3.62522	379	379	4157	4157	7.62575	-8.07876	83.6419	89.9543	7.62575	3.29098	83.6419	1.55934
1	1093684443	J	23		Blank Control			HMEC		6115	31.7888	178.518	178.518	0.952888	0.952888	754.397	754.397	1178.66	1178.66	331.312	331.312	4778.82	6.07883	227.834	227.834	336.404	336.404	169.695	169.695	1299.6	1299.6	3.84095	3.84095	278	278	4925	4925	4.5462	2.8196	80.5397	41.3611	4.5462	-1.14859	80.5397	0.716984
1	1093684443	K	2		Blank Control			HMEC		5102	9.9569	176.562	176.562	0.951528	0.951528	780.79	780.79	925.888	925.888	317.001	317.001	3908.01	-13.2512	237.68	237.68	282.718	282.718	162.006	162.006	1058.43	1058.43	3.84279	3.84279	247	247	4208	4208	4.84124	1.77546	82.4775	71.7151	4.84124	-0.723256	82.4775	1.24316
1	1093684443	K	3	0.225	Compound	P19652	ORM2	HMEC	p27	3837	-17.306	186.77	186.77	0.955275	0.955275	878.232	878.232	1268.92	1268.92	304.957	304.957	4014.37	-10.8903	258.758	258.758	360.891	360.891	159.132	159.132	1040.57	1040.57	3.97225	3.97225	190	190	2880	2880	4.95179	1.38425	75.0586	-44.4943	4.95179	-0.563889	75.0586	-0.771298
1	1093684443	K	4	0.09	Compound	P27487	DPP4	HMEC	p27	4272	-7.93103	176.213	176.213	0.953768	0.953768	831.302	831.302	1021.92	1021.92	345.495	345.495	4309.64	-4.33585	252.357	252.357	308.409	308.409	179.142	179.142	1155.94	1155.94	3.86132	3.86132	252	252	3506	3506	5.89888	-1.96745	82.0693	65.3214	5.89888	0.801463	82.0693	1.13233
1	1093684443	K	5	0.225	Compound	P47972	NPTX2	HMEC	p27	3662	-21.0776	179.329	179.329	0.95298	0.95298	811.483	811.483	1252.2	1252.2	331.166	331.166	4125.36	-8.42646	246.534	246.534	368.776	368.776	177.615	177.615	1100.07	1100.07	3.85062	3.85062	196	196	2822	2822	5.35227	-0.0330311	77.0617	-13.1179	5.35227	0.0134556	77.0617	-0.227396
1	1093684443	K	6	0.225	Compound	P20151	KLK2	HMEC	p27	4667	0.581897	177.278	177.278	0.952629	0.952629	782.625	782.625	1147.89	1147.89	344.119	344.119	3986.24	-11.5146	246.87	246.87	353.985	353.985	191.96	191.96	1092.03	1092.03	3.80782	3.80782	273	273	3674	3674	5.84958	-1.793	78.7229	12.9039	5.84958	0.7304	78.7229	0.223685
1	1093684443	K	7	0.225	Compound	P48023	FASLG	HMEC	p27	1675	-63.9009	167.858	167.858	0.959373	0.959373	1083.13	1083.13	1927.64	1927.64	500.571	500.571	3939.98	-12.5415	327.76	327.76	493.548	493.548	250.084	250.084	969.729	969.729	4.02657	4.02657	151	151	1235	1235	9.01493	-12.995	73.7313	-65.2852	9.01493	5.29364	73.7313	-1.1317
1	1093684443	K	8	0.3125	Compound	Q9NY56	OBP2A	HMEC	p27	4997	7.69397	179.064	179.064	0.955157	0.955157	854.772	854.772	1020.97	1020.97	354.452	354.452	4020.54	-10.7531	261.911	261.911	309.002	309.002	193.076	193.076	1099.8	1099.8	3.76278	3.76278	375	375	4120	4120	7.5045	-7.64966	82.4495	71.2766	7.5045	3.11618	82.4495	1.23556
1	1093684443	K	9	0.21	Compound	O75493	CA11	HMEC	p27	4103	-11.5733	182.793	182.793	0.954301	0.954301	935.028	935.028	1265.06	1265.06	357.921	357.921	4215.47	-6.42625	282.671	282.671	373.488	373.488	205.445	205.445	1094.25	1094.25	3.91248	3.91248	270	270	3150	3150	6.58055	-4.37985	76.7731	-17.6389	6.58055	1.78418	76.7731	-0.305766
1	1093684443	K	10	0.225	Compound	Q96PE7	MCEE	HMEC	p27	3951	-14.8491	184.34	184.34	0.954992	0.954992	876.254	876.254	1484.47	1484.47	367.886	367.886	4306.13	-4.41373	272.289	272.289	418.349	418.349	210.73	210.73	1113.58	1113.58	4.0112	4.0112	233	233	2884	2884	5.89724	-1.96166	72.9942	-76.8323	5.89724	0.799106	72.9942	-1.33187
1	1093684443	K	11	0.225	Compound	P52961	ART1	HMEC	p27	5443	17.306	186.563	186.563	0.957504	0.957504	922.464	922.464	1333.5	1333.5	376.605	376.605	4475.36	-0.657249	278.851	278.851	398.826	398.826	218.101	218.101	1137.72	1137.72	4.08853	4.08853	248	248	4134	4134	4.55631	2.78381	75.9508	-30.52	4.55631	-1.13402	75.9508	-0.529057
1	1093684443	K	12	0.225	Compound	P02458	COL2A1	HMEC	p27	3341	-27.9957	157.659	157.659	0.9561	0.9561	1110.75	1110.75	1273.06	1273.06	395.062	395.062	4350.71	-3.42413	354.928	354.928	399.302	399.302	234.271	234.271	1246.74	1246.74	3.43269	3.43269	515	515	2635	2635	15.4145	-35.6428	78.8686	15.1854	15.4145	14.5195	78.8686	0.263235
1	1093684443	K	13	0.225	Compound	Q10588	BST1	HMEC	p27	4558	-1.76724	182.195	182.195	0.954699	0.954699	922.92	922.92	1352.21	1352.21	378.367	378.367	4703.03	4.39646	285.099	285.099	398.62	398.62	220.445	220.445	1257.08	1257.08	3.94439	3.94439	221	221	3446	3446	4.84862	1.74935	75.6033	-35.9622	4.84862	-0.712617	75.6033	-0.623396
1	1093684443	K	14	0.21	Compound	Q13316	DMP1	HMEC	p27	4181	-9.89224	159.128	159.128	0.955861	0.955861	1147.85	1147.85	1312.77	1312.77	395.918	395.918	4098.08	-9.03201	368.698	368.698	416.845	416.845	240.96	240.96	1161.46	1161.46	3.42362	3.42362	651	651	3243	3243	15.5704	-36.1945	77.5652	-5.23158	15.5704	14.7442	77.5652	-0.0906881
1	1093684443	K	15	0.3125	Compound	Q969H8	MYDGF	HMEC	p27	3972	-14.3966	185.532	185.532	0.954934	0.954934	849.749	849.749	1407.63	1407.63	368.127	368.127	4352.46	-3.38526	255.715	255.715	403.827	403.827	209.656	209.656	1130.76	1130.76	4.00946	4.00946	209	209	2952	2952	5.26183	0.287008	74.3202	-56.0607	5.26183	-0.116916	74.3202	-0.971798
1	1093684443	K	16	0.225	Compound	P17931	LGALS3	HMEC	p27	3709	-20.0647	184.85	184.85	0.956806	0.956806	930.372	930.372	1652.31	1652.31	402.839	402.839	4480.25	-0.548613	278.892	278.892	482.713	482.713	225.171	225.171	1132.37	1132.37	4.14251	4.14251	153	153	2616	2616	4.1251	4.30983	70.5311	-115.414	4.1251	-1.75566	70.5311	-2.00067
1	1093684443	K	17	0.1525	Compound	P08620	FGF4	HMEC	p27	4482	-3.40517	183.619	183.619	0.955887	0.955887	873.288	873.288	1206.86	1206.86	366.487	366.487	4428.98	-1.6867	261.617	261.617	349.357	349.357	203.658	203.658	1148.97	1148.97	3.99441	3.99441	260	260	3504	3504	5.80098	-1.62101	78.1794	4.3894	5.80098	0.660336	78.1794	0.0760892
1	1093684443	K	18	0.225	Compound	O94772	LY6H	HMEC	p27	5813	25.2802	181.185	181.185	0.95381	0.95381	865.565	865.565	1265.82	1265.82	369.633	369.633	4739.97	5.21639	266.793	266.793	374.024	374.024	207.218	207.218	1264.23	1264.23	3.89467	3.89467	298	298	4566	4566	5.12644	0.766152	78.5481	10.1647	5.12644	-0.312101	78.5481	0.176203
1	1093684443	K	19	0.225	Compound	Q9H7Y0	CXorf36	HMEC	p27	4303	-7.26293	186.555	186.555	0.955535	0.955535	898.629	898.629	1433.46	1433.46	347.435	347.435	4429.66	-1.67173	267.402	267.402	400.547	400.547	196.027	196.027	1167.26	1167.26	3.96283	3.96283	240	240	3164	3164	5.5775	-0.830134	73.5301	-68.4376	5.5775	0.338165	73.5301	-1.18635
1	1093684443	K	20	0.225	Compound	Q6EBC2	IL31	HMEC	p27	4602	-0.818966	186.428	186.428	0.953543	0.953543	882.11	882.11	1407.32	1407.32	364.397	364.397	4616.83	2.48306	261.753	261.753	397.367	397.367	196.26	196.26	1212.09	1212.09	3.9874	3.9874	243	243	3494	3494	5.28031	0.221607	75.9235	-30.9468	5.28031	-0.0902742	75.9235	-0.536455
1	1093684443	K	21	0.225	Compound	Q13510	ASAH1	HMEC	p27	3703	-20.194	162.053	162.053	0.956609	0.956609	1068.71	1068.71	1302.25	1302.25	359.722	359.722	4440.1	-1.44	330.098	330.098	394.09	394.09	201.758	201.758	1289.37	1289.37	3.49527	3.49527	448	448	2863	2863	12.0983	-23.9068	77.3157	-9.1396	12.0983	9.73872	77.3157	-0.158433
1	1093684443	K	22	0.215	Compound	Q9Y2Y8	PRG3	HMEC	p27	2379	-48.7285	172.457	172.457	0.957287	0.957287	944.788	944.788	1365.48	1365.48	393.762	393.762	4236.83	-5.9521	280.819	280.819	389.041	389.041	197.99	197.99	1113.61	1113.61	3.87295	3.87295	173	173	1844	1844	7.27196	-6.82672	77.5116	-6.07148	7.27196	2.78094	77.5116	-0.105248
1	1093684443	K	23		CDK4/6 Inhibitor Control			HMEC		873	-81.1853	160.01	160.01	0.962207	0.962207	1264.51	1264.51	1797.34	1797.34	404.51	404.51	2606.39	-42.144	370.185	370.185	431.94	431.94	203.103	203.103	662.824	662.824	3.13075	3.13075	328	328	666	666	37.5716	-114.055	76.2887	-25.2272	37.5716	46.4617	76.2887	-0.437307
1	1093684443	L	2		TGFB2			HMEC		1878	-59.5259	171.874	171.874	0.955892	0.955892	1128.83	1128.83	2205.79	2205.79	409.127	409.127	5601.09	24.3314	315.62	315.62	539.487	539.487	179.201	179.201	1364.47	1364.47	3.8965	3.8965	240	240	1300	1300	12.7796	-26.3177	69.2226	-135.911	12.7796	10.7208	69.2226	-2.35599
1	1093684443	L	3	0.305714	Compound	P07858	CTSB	HMEC	p27	3842	-17.1983	182.252	182.252	0.952848	0.952848	881.439	881.439	1210.35	1210.35	340.168	340.168	5532.11	22.8001	264.671	264.671	358.935	358.935	179.802	179.802	1480.56	1480.56	3.77581	3.77581	313	313	3031	3031	8.1468	-9.92271	78.8912	15.5395	8.1468	4.04213	78.8912	0.269373
1	1093684443	L	4	0.225	Compound	P52798	EFNA4	HMEC	p27	3639	-21.5733	158.12	158.12	0.946709	0.946709	966.703	966.703	1324.15	1324.15	398.062	398.062	6630.34	47.1784	332.86	332.86	437.845	437.845	222.971	222.971	2075.18	2075.18	3.35392	3.35392	326	326	2855	2855	8.9585	-12.7953	78.4556	8.71643	8.9585	5.21231	78.4556	0.151097
1	1093684443	L	5	0.225	Compound	P34810	CD68	HMEC	p27	5179	11.6164	178.966	178.966	0.954428	0.954428	940.738	940.738	1305.72	1305.72	355.92	355.92	5704.44	26.6256	289.62	289.62	389.897	389.897	190.636	190.636	1552.62	1552.62	3.80065	3.80065	406	406	4001	4001	7.83935	-8.83467	77.2543	-10.1013	7.83935	3.5989	77.2543	-0.175103
1	1093684443	L	6	0.225	Compound	P04629	NTRK1	HMEC	p27	4872	5	183.469	183.469	0.95463	0.95463	882.419	882.419	1202.61	1202.61	363.997	363.997	5682.26	26.1332	269.097	269.097	354.733	354.733	195.903	195.903	1522.13	1522.13	3.88521	3.88521	241	241	3862	3862	4.94663	1.40248	79.2693	21.4619	4.94663	-0.571315	79.2693	0.372037
1	1093684443	L	7	0.225	Compound	Q8N4F0	BPIFB2	HMEC	p27	4307	-7.17672	145.111	145.111	0.955398	0.955398	1243.36	1243.36	1432.43	1432.43	428.243	428.243	5924.02	31.4997	408.2	408.2	466.585	466.585	243.9	243.9	1797.77	1797.77	3.26163	3.26163	648	648	3328	3328	15.0453	-34.336	77.2696	-9.86215	15.0453	13.9872	77.2696	-0.170958
1	1093684443	L	8	0.165714	Compound	Q8WXD2	SCG3	HMEC	p27	3930	-15.3017	184.189	184.189	0.95398	0.95398	919.046	919.046	1535.79	1535.79	390.179	390.179	6060.96	34.5395	282.231	282.231	443.896	443.896	218.068	218.068	1623.2	1623.2	3.88564	3.88564	250	250	2960	2960	6.36132	-3.60402	75.3181	-40.4306	6.36132	1.46814	75.3181	-0.700854
1	1093684443	L	9	0.195	Compound	Q68BL7	OLFML2A	HMEC	p27	1946	-58.0603	173.713	173.713	0.960438	0.960438	1120.69	1120.69	1870.42	1870.42	462.853	462.853	5143.26	14.1686	329.773	329.773	501.143	501.143	232.325	232.325	1246.41	1246.41	4.00963	4.00963	224	224	1440	1440	11.5108	-21.8277	73.9979	-61.1092	11.5108	8.89175	73.9979	-1.05931
1	1093684443	L	10	0.1075	Compound	P22079	LPO	HMEC	p27	4629	-0.237069	184.859	184.859	0.954311	0.954311	871.064	871.064	1201.51	1201.51	399.561	399.561	5541.75	23.0141	266.578	266.578	361.573	361.573	221.525	221.525	1468.85	1468.85	3.93764	3.93764	276	276	3740	3740	5.96241	-2.1923	80.795	45.3606	5.96241	0.893057	80.795	0.786316
1	1093684443	L	11	0.12475	Compound	Q9UKZ9	PCOLCE2	HMEC	p27	4825	3.98707	182.349	182.349	0.953164	0.953164	937.037	937.037	1277.3	1277.3	405.049	405.049	5455.69	21.1038	291.608	291.608	383.96	383.96	237.998	237.998	1479	1479	3.83337	3.83337	353	353	3760	3760	7.31606	-6.98278	77.9275	0.443255	7.31606	2.84452	77.9275	0.00768371
1	1093684443	L	12	0.125	Compound	P50281	MMP14	HMEC	p27	4141	-10.7543	187.217	187.217	0.954428	0.954428	905.744	905.744	1380.74	1380.74	382.753	382.753	5432.94	20.5987	273.3	273.3	390.337	390.337	219.677	219.677	1395.47	1395.47	3.97543	3.97543	256	256	3175	3175	6.18208	-2.9697	76.6723	-19.2177	6.18208	1.20974	76.6723	-0.333134
1	1093684443	L	13	0.202725	Compound	P22413	ENPP1	HMEC	p27	4938	6.42241	172.513	172.513	0.954534	0.954534	845.519	845.519	1302.31	1302.31	404.674	404.674	5597.77	24.2577	273.022	273.022	410.416	410.416	238.61	238.61	1584.32	1584.32	3.7193	3.7193	313	313	3888	3888	6.3386	-3.5236	78.7363	13.1135	6.3386	1.43538	78.7363	0.227319
1	1093684443	L	14	0.06	Compound	Q9NPH3	IL1RAP	HMEC	p27	4135	-10.8836	189.227	189.227	0.954692	0.954692	869.099	869.099	1540.09	1540.09	367.147	367.147	5396.19	19.783	257.329	257.329	430.04	430.04	207.624	207.624	1395.61	1395.61	4.00801	4.00801	187	187	3030	3030	4.52237	2.90392	73.2769	-72.4037	4.52237	-1.18295	73.2769	-1.2551
1	1093684443	L	15	0.126825	Compound	Q96FE5	LINGO1	HMEC	p27	4582	-1.25	192.657	192.657	0.955303	0.955303	854.159	854.159	1359.36	1359.36	413.863	413.863	5153.82	14.4029	251.979	251.979	389.079	389.079	223.523	223.523	1282.53	1282.53	4.1916	4.1916	195	195	3538	3538	4.25578	3.84735	77.2152	-10.7139	4.25578	-1.56726	77.2152	-0.185722
1	1093684443	L	16	0.111429	Compound	Q8TEU8	WFIKKN2	HMEC	p27	4699	1.27155	183.739	183.739	0.952729	0.952729	884.684	884.684	1475.6	1475.6	380.528	380.528	5406.87	20.0202	273.489	273.489	431.471	431.471	220.717	220.717	1447.85	1447.85	3.89761	3.89761	290	290	3494	3494	6.17153	-2.93234	74.3562	-55.4967	6.17153	1.19452	74.3562	-0.962022
1	1093684443	L	17	0.225	Compound	P52823	STC1	HMEC	p27	4258	-8.23276	157.178	157.178	0.955506	0.955506	1154.6	1154.6	1396.51	1396.51	393.167	393.167	5022.14	11.4801	368.198	368.198	422.306	422.306	231.425	231.425	1476.81	1476.81	3.40422	3.40422	664	664	3273	3273	15.5942	-36.2785	76.8671	-16.1668	15.5942	14.7785	76.8671	-0.280247
1	1093684443	L	18	0.225	Compound	P02461	COL3A1	HMEC	p27	5316	14.569	177.345	177.345	0.955215	0.955215	924.536	924.536	1316.14	1316.14	389.169	389.169	5497.39	22.0294	289.862	289.862	399.792	399.792	220.366	220.366	1506.07	1506.07	3.8817	3.8817	339	339	4156	4156	6.37698	-3.65941	78.1791	4.38474	6.37698	1.4907	78.1791	0.0760085
1	1093684443	L	19	0.225	Compound	Q6JVE5	LCN12	HMEC	p27	2702	-41.7672	180.305	180.305	0.957545	0.957545	940.088	940.088	1851.14	1851.14	410.37	410.37	5272.43	17.0358	277.211	277.211	491.407	491.407	210.261	210.261	1329.56	1329.56	4.12214	4.12214	122	122	1890	1890	4.51517	2.92939	69.9482	-124.545	4.51517	-1.19332	69.9482	-2.15896
1	1093684443	L	20	0.182857	Compound	P07093	SERPINE2	HMEC	p27	3318	-28.4914	164.839	164.839	0.952956	0.952956	990.976	990.976	1506.36	1506.36	378.642	378.642	4736.35	5.1361	310.255	310.255	450.933	450.933	223.883	223.883	1390.83	1390.83	3.50089	3.50089	349	349	2416	2416	10.5184	-18.3156	72.8149	-79.6398	10.5184	7.46107	72.8149	-1.38054
1	1093684443	L	21	0.074325	Compound	P78504	JAG1	HMEC	p27	4531	-2.34914	183.014	183.014	0.953137	0.953137	850.148	850.148	1324.51	1324.51	370.645	370.645	5031.65	11.6912	259.33	259.33	392.766	392.766	201.458	201.458	1363.62	1363.62	3.86708	3.86708	253	253	3541	3541	5.58376	-0.85226	78.1505	3.93731	5.58376	0.347178	78.1505	0.0682522
1	1093684443	L	22	0.225	Compound	Q01151	CD83	HMEC	p27	4643	0.0646552	177.193	177.193	0.954967	0.954967	929.096	929.096	1265.2	1265.2	368.983	368.983	4630.77	2.79239	284.697	284.697	378.361	378.361	204.323	204.323	1265.34	1265.34	3.7744	3.7744	388	388	3665	3665	8.35667	-10.6654	78.936	16.2417	8.35667	4.34468	78.936	0.281546
1	1093684443	L	23		TGFB1			HMEC		2608	-43.7931	178.637	178.637	0.956179	0.956179	1061.28	1061.28	1852.39	1852.39	376.842	376.842	4433.23	-1.59235	294.985	294.985	482.226	482.226	179.526	179.526	1090.65	1090.65	4.01045	4.01045	218	218	1854	1854	8.3589	-10.6733	71.089	-106.676	8.3589	4.34789	71.089	-1.8492
1	1093684443	M	2		PBS Control			HMEC		5259	13.3405	184.854	184.854	0.955011	0.955011	896.057	896.057	1165.61	1165.61	309.495	309.495	4164.98	-7.54696	266.781	266.781	338.086	338.086	159.243	159.243	1092.29	1092.29	3.95142	3.95142	272	272	4134	4134	5.17209	0.604617	78.6081	11.1049	5.17209	-0.246298	78.6081	0.192501
1	1093684443	M	3	0.225	Compound	Q9H2X3	CLEC4M	HMEC	p27	4701	1.31466	188.55	188.55	0.954813	0.954813	924.49	924.49	1309.59	1309.59	310.336	310.336	4333.97	-3.79586	272.968	272.968	376.422	376.422	164.436	164.436	1152.01	1152.01	3.92255	3.92255	263	263	3537	3537	5.59455	-0.890474	75.2393	-41.6643	5.59455	0.362745	75.2393	-0.72224
1	1093684443	M	4	0.0725	Compound	P22303	ACHE	HMEC	p27	3736	-19.4828	176.422	176.422	0.954453	0.954453	916.864	916.864	1107.27	1107.27	315.644	315.644	4214.22	-6.454	279.136	279.136	338.845	338.845	170.487	170.487	1145.36	1145.36	3.72671	3.72671	333	333	3015	3015	8.91328	-12.6352	80.7013	43.8928	8.91328	5.1471	80.7013	0.760872
1	1093684443	M	5		PBS Control			HMEC		4796	3.36207	178.283	178.283	0.953511	0.953511	886.486	886.486	1195.22	1195.22	346.812	346.812	4476.3	-0.636504	272.905	272.905	361.206	361.206	187.374	187.374	1203.84	1203.84	3.84416	3.84416	288	288	3759	3759	6.005	-2.34303	78.3778	7.49768	6.005	0.954461	78.3778	0.129971
1	1093684443	M	6		TGFB1			HMEC		2709	-41.6164	178.914	178.914	0.956067	0.956067	1125.19	1125.19	1959.84	1959.84	384.515	384.515	4462.51	-0.9426	319.565	319.565	501.243	501.243	187.926	187.926	1094.91	1094.91	3.996	3.996	260	260	1855	1855	9.59764	-15.0571	68.4754	-147.614	9.59764	6.1337	68.4754	-2.55886
1	1093684443	M	7	0.225	Compound	P19875	CXCL2	HMEC	p27	5437	17.1767	182.125	182.125	0.953667	0.953667	938.57	938.57	1395.98	1395.98	356.793	356.793	4518.08	0.29102	290.138	290.138	412.822	412.822	201.939	201.939	1208.88	1208.88	3.94242	3.94242	267	267	4099	4099	4.9108	1.5293	75.3908	-39.2907	4.9108	-0.62298	75.3908	-0.681095
1	1093684443	M	8	0.225	Compound	O75015	FCGR3B	HMEC	p27	6427	38.5129	183.405	183.405	0.955709	0.955709	842.138	842.138	1312.83	1312.83	344.49	344.49	4647.1	3.15501	255.646	255.646	385.927	385.927	195.05	195.05	1224.21	1224.21	3.95867	3.95867	271	271	4928	4928	4.21659	3.98607	76.6765	-19.1516	4.21659	-1.62377	76.6765	-0.331989
1	1093684443	M	9	0.06	Compound	Q8NCG5	CHST4	HMEC	p27	4756	2.5	186.374	186.374	0.955042	0.955042	945.037	945.037	1371.29	1371.29	379.602	379.602	4571.23	1.47081	291.267	291.267	427.413	427.413	216.599	216.599	1183.04	1183.04	4.0137	4.0137	223	223	3678	3678	4.68881	2.31488	77.3339	-8.85446	4.68881	-0.942995	77.3339	-0.15349
1	1093684443	M	10	0.2075	Compound	Q96LB9	PGLYRP3	HMEC	p27	4092	-11.8103	188.893	188.893	0.954924	0.954924	887.643	887.643	1420.36	1420.36	371.508	371.508	4803.49	6.62649	270.343	270.343	414.32	414.32	214.303	214.303	1246.94	1246.94	4.035	4.035	222	222	3066	3066	5.42522	-0.29121	74.9267	-46.5612	5.42522	0.118628	74.9267	-0.807127
1	1093684443	M	11	0.225	Compound	Q496H8	NRN1L	HMEC	p27	4973	7.17672	185.791	185.791	0.955321	0.955321	873.363	873.363	1284.27	1284.27	367.705	367.705	4692.6	4.16494	262.289	262.289	383.211	383.211	214.599	214.599	1205.67	1205.67	4.03244	4.03244	195	195	3769	3769	3.92117	5.03152	75.7893	-33.0498	3.92117	-2.04965	75.7893	-0.57291
1	1093684443	M	12	0.1125	Compound	P01031	C5	HMEC	p27	2300	-50.431	172.593	172.593	0.955743	0.955743	1042.55	1042.55	1644.19	1644.19	427.029	427.029	4366.29	-3.07827	320.551	320.551	481.632	481.632	235.704	235.704	1131.05	1131.05	3.88792	3.88792	225	225	1695	1695	9.78261	-15.7117	73.6957	-65.8443	9.78261	6.40036	73.6957	-1.14139
1	1093684443	M	13		PBS Control			HMEC		5144	10.8621	182.578	182.578	0.955847	0.955847	932.394	932.394	1192.06	1192.06	392.104	392.104	4404.42	-2.23195	281.726	281.726	368.945	368.945	228.631	228.631	1152.84	1152.84	3.96969	3.96969	246	246	4055	4055	4.78227	1.98415	78.8297	14.5761	4.78227	-0.808266	78.8297	0.252674
1	1093684443	M	14		TGFB1			HMEC		2546	-45.1293	178.527	178.527	0.955759	0.955759	1116.18	1116.18	2016.2	2016.2	409.246	409.246	4311.79	-4.28816	320.783	320.783	524.945	524.945	217.102	217.102	1048.36	1048.36	4.01369	4.01369	238	238	1756	1756	9.348	-14.1737	68.9709	-139.853	9.348	5.77381	68.9709	-2.42432
1	1093684443	M	15	0.225	Compound	Q16552	IL17A	HMEC	p27	5233	12.7802	181.755	181.755	0.955105	0.955105	907.845	907.845	1354.67	1354.67	387.197	387.197	4198.98	-6.7923	279.331	279.331	407.117	407.117	227.994	227.994	1095.22	1095.22	3.98285	3.98285	274	274	4006	4006	5.236	0.37842	76.5527	-21.0919	5.236	-0.154154	76.5527	-0.365624
1	1093684443	M	16	0.225	Compound	P04435	TCRB	HMEC	p27	5045	8.72845	187.089	187.089	0.95308	0.95308	876.276	876.276	1413.3	1413.3	374.852	374.852	4249.33	-5.67456	266.419	266.419	413.357	413.357	215.246	215.246	1115.78	1115.78	3.99732	3.99732	273	273	3814	3814	5.4113	-0.241942	75.5996	-36.0206	5.4113	0.0985577	75.5996	-0.624409
1	1093684443	M	17	0.225	Compound	Q9GZP0	PDGFD	HMEC	p27	5673	22.2629	182.043	182.043	0.953979	0.953979	847.63	847.63	1183.39	1183.39	353.493	353.493	4479.78	-0.559191	256.168	256.168	350.117	350.117	201.133	201.133	1211.2	1211.2	3.89592	3.89592	266	266	4464	4464	4.68888	2.31466	78.6885	12.3646	4.68888	-0.942904	78.6885	0.214338
1	1093684443	M	18	0.225	Compound	P10720	PF4V1	HMEC	p27	4988	7.5	180.393	180.393	0.95347	0.95347	830.936	830.936	1238.82	1238.82	360.407	360.407	4374.85	-2.88826	253.532	253.532	353.396	353.396	197.107	197.107	1161.48	1161.48	3.89706	3.89706	275	275	3923	3923	5.51323	-0.602678	78.6488	11.7418	5.51323	0.245508	78.6488	0.203541
1	1093684443	M	19	0.225	Compound	J3KSI6	DSG2	HMEC	p27	5365	15.625	181.13	181.13	0.952912	0.952912	873.434	873.434	1335.07	1335.07	350.491	350.491	4746.19	5.35463	270.971	270.971	404.274	404.274	205.611	205.611	1293.23	1293.23	3.86445	3.86445	267	267	4033	4033	4.9767	1.29607	75.1724	-42.7121	4.9767	-0.52797	75.1724	-0.740404
1	1093684443	M	20	0.225	Compound	P36896	ACVR1B	HMEC	p27	4337	-6.53017	186.08	186.08	0.954748	0.954748	851.088	851.088	1317.1	1317.1	323.949	323.949	4650.68	3.23438	252.789	252.789	363.167	363.167	177.161	177.161	1248.2	1248.2	3.91716	3.91716	228	228	3323	3323	5.25709	0.303792	76.6198	-20.0404	5.25709	-0.123753	76.6198	-0.347395
1	1093684443	M	21		PBS Control			HMEC		4760	2.58621	179.69	179.69	0.954842	0.954842	856.087	856.087	1230.4	1230.4	350.669	350.669	4775.92	6.0144	257.545	257.545	359.592	359.592	191.1	191.1	1267.08	1267.08	3.92656	3.92656	260	260	3708	3708	5.46218	-0.422026	77.8992	0	5.46218	0.171917	77.8992	0
1	1093684443	M	22		TGFB1			HMEC		2445	-47.306	172.764	172.764	0.956137	0.956137	1091.22	1091.22	2152.67	2152.67	390.6	390.6	4780.82	6.12327	311.008	311.008	558.923	558.923	190.981	190.981	1185.18	1185.18	3.96465	3.96465	207	207	1666	1666	8.46626	-11.0533	68.1391	-152.884	8.46626	4.50267	68.1391	-2.6502
1	1093684443	M	23		PBS Control			HMEC		4349	-6.27155	184.426	184.426	0.95437	0.95437	941.288	941.288	1268.57	1268.57	356.118	356.118	4726.62	4.92004	274.899	274.899	356.928	356.928	187.345	187.345	1244.62	1244.62	3.99085	3.99085	239	239	3378	3378	5.49552	-0.539984	77.673	-3.54221	5.49552	0.219969	77.673	-0.0614034
1	1093684443	N	2		TGFB1			HMEC		2484	-46.4655	182.524	182.524	0.955382	0.955382	1012.94	1012.94	1890.64	1890.64	374.103	374.103	6326.07	40.4242	275.367	275.367	469.867	469.867	166.303	166.303	1524.85	1524.85	4.06026	4.06026	171	171	1753	1753	6.88406	-5.45395	70.5717	-114.779	6.88406	2.22173	70.5717	-1.98967
1	1093684443	N	3	0.225	Compound	Q96DA0	ZG16B	HMEC	p27	4039	-12.9526	175.296	175.296	0.949864	0.949864	869.033	869.033	1171.41	1171.41	364.044	364.044	6404.46	42.1643	284.634	284.634	375.924	375.924	202.966	202.966	1911.51	1911.51	3.60981	3.60981	384	384	3235	3235	9.5073	-14.7375	80.0941	34.3816	9.5073	6.00347	80.0941	0.595996
1	1093684443	N	4	0.225	Compound	P16444	DPEP1	HMEC	p27	5365	15.625	180.924	180.924	0.951765	0.951765	881.857	881.857	1230.03	1230.03	355.682	355.682	6622.04	46.9941	276.005	276.005	373.44	373.44	192.987	192.987	1897.91	1897.91	3.70958	3.70958	323	323	4252	4252	6.0205	-2.39788	79.2544	21.229	6.0205	0.976804	79.2544	0.368
1	1093684443	N	5		CDK4/6 Inhibitor Control			HMEC		1002	-78.4052	162.945	162.945	0.959362	0.959362	1265.66	1265.66	2236.81	2236.81	423.667	423.667	3486.73	-22.6025	378.035	378.035	545.619	545.619	218.577	218.577	900.238	900.238	3.05114	3.05114	385	385	703	703	38.4232	-117.069	70.1597	-121.232	38.4232	47.6893	70.1597	-2.10153
1	1093684443	N	6		TGFB2			HMEC		2029	-56.2716	168.703	168.703	0.955059	0.955059	1149.12	1149.12	2174.74	2174.74	452.217	452.217	5856.7	30.0053	331.333	331.333	571.361	571.361	214.392	214.392	1461.48	1461.48	3.82674	3.82674	242	242	1425	1425	11.9271	-23.3008	70.2316	-120.105	11.9271	9.49185	70.2316	-2.08199
1	1093684443	N	7	0.2025	Compound	Q15303	ERBB4	HMEC	p27	4382	-5.56034	169.906	169.906	0.955042	0.955042	899.562	899.562	1110.48	1110.48	380.267	380.267	6063.14	34.5879	276.615	276.615	344.208	344.208	204.363	204.363	1641.63	1641.63	3.72657	3.72657	364	364	3590	3590	8.30671	-10.4886	81.9261	63.0779	8.30671	4.27266	81.9261	1.09344
1	1093684443	N	8	0.348571	Compound	O75022	LILRB3	HMEC	p27	3572	-23.0172	189.745	189.745	0.954494	0.954494	890.414	890.414	1475.33	1475.33	375.858	375.858	6312.88	40.1315	261.647	261.647	417.621	417.621	195.056	195.056	1603.38	1603.38	4.11885	4.11885	141	141	2654	2654	3.94737	4.93882	74.3001	-56.376	3.94737	-2.01188	74.3001	-0.977265
1	1093684443	N	9	0.1207	Compound	Q15582	TGFBI	HMEC	p27	4820	3.87931	184.519	184.519	0.951938	0.951938	839.923	839.923	1373.64	1373.64	370.614	370.614	5895.7	30.8711	258.927	258.927	405.177	405.177	210.209	210.209	1552.46	1552.46	3.94819	3.94819	256	256	3688	3688	5.3112	0.112288	76.5145	-21.6891	5.3112	-0.0457417	76.5145	-0.375976
1	1093684443	N	10	0.357143	Compound	Q13740	ALCAM	HMEC	p27	5284	13.8793	187.048	187.048	0.953566	0.953566	833.028	833.028	1364.47	1364.47	348.403	348.403	5968.24	32.4811	256.185	256.185	395.247	395.247	200.108	200.108	1611.4	1611.4	3.90752	3.90752	297	297	4004	4004	5.62074	-0.983149	75.7759	-33.2587	5.62074	0.400497	75.7759	-0.576531
1	1093684443	N	11	0.12	Compound	Q8NBP0	TTC13	HMEC	p27	4460	-3.87931	173.19	173.19	0.952892	0.952892	994.16	994.16	1472	1472	379.467	379.467	5849.58	29.8473	317.621	317.621	460.007	460.007	234.452	234.452	1648.95	1648.95	3.63216	3.63216	402	402	3307	3307	9.01345	-12.9897	74.148	-58.759	9.01345	5.29152	74.148	-1.01857
1	1093684443	N	12	0.357143	Compound	P11465	PSG2	HMEC	p27	5598	20.6466	190.718	190.718	0.95477	0.95477	856.531	856.531	1393.17	1393.17	356.337	356.337	5725.12	27.0845	255.912	255.912	391.459	391.459	201.112	201.112	1481.9	1481.9	4.02497	4.02497	256	256	4234	4234	4.57306	2.72452	75.6342	-35.4794	4.57306	-1.10987	75.6342	-0.615026
1	1093684443	N	13		CDK4/6 Inhibitor Control			HMEC		1188	-74.3966	162.795	162.795	0.962903	0.962903	1189.19	1189.19	2130.13	2130.13	471.461	471.461	3763.78	-16.4526	352.224	352.224	516.559	516.559	254.299	254.299	954.203	954.203	3.36209	3.36209	348	348	852	852	29.2929	-84.7576	71.7172	-96.8355	29.2929	34.527	71.7172	-1.67862
1	1093684443	N	14		TGFB2			HMEC		1994	-57.0259	169.186	169.186	0.956583	0.956583	1164.16	1164.16	2203.91	2203.91	477.165	477.165	5440.54	20.7676	344.704	344.704	585.812	585.812	244.05	244.05	1356.33	1356.33	3.86515	3.86515	234	234	1404	1404	11.7352	-22.6219	70.4112	-117.292	11.7352	9.21527	70.4112	-2.03323
1	1093684443	N	15	0.175	Compound	P80108	GPLD1	HMEC	p27	2009	-56.7026	173.256	173.256	0.956253	0.956253	1010.82	1010.82	1901.31	1901.31	453.616	453.616	5523.91	22.6181	307.769	307.769	513.627	513.627	237.959	237.959	1425.18	1425.18	3.96629	3.96629	157	157	1427	1427	7.81483	-8.7479	71.0304	-107.594	7.81483	3.56356	71.0304	-1.86511
1	1093684443	N	16	0.06	Compound	P13521	SCG2	HMEC	p27	4887	5.32328	186.739	186.739	0.953043	0.953043	853.959	853.959	1281.47	1281.47	372.23	372.23	5149.38	14.3045	258.443	258.443	380.189	380.189	214.363	214.363	1370.21	1370.21	3.91676	3.91676	269	269	3759	3759	5.5044	-0.57142	76.9184	-15.3635	5.5044	0.232775	76.9184	-0.266322
1	1093684443	N	17	0.225	Compound	Q1W4C9	SPINK13	HMEC	p27	4923	6.09914	183.341	183.341	0.950671	0.950671	779.519	779.519	1318.84	1318.84	337.117	337.117	5213.28	15.7229	241.598	241.598	387.397	387.397	191.806	191.806	1446.95	1446.95	3.76154	3.76154	321	321	3715	3715	6.52041	-4.16703	75.4621	-38.1742	6.52041	1.69749	75.4621	-0.66174
1	1093684443	N	18	0.225	Compound	Q04771	ACVR1	HMEC	p27	5355	15.4095	185.659	185.659	0.953503	0.953503	849.073	849.073	1413.62	1413.62	355.79	355.79	5428.93	20.5097	259.42	259.42	406.766	406.766	202.411	202.411	1443.32	1443.32	3.94662	3.94662	242	242	3999	3999	4.51914	2.91535	74.6779	-50.4587	4.51914	-1.1876	74.6779	-0.87469
1	1093684443	N	19	0.225	Compound	Q5JTB6	PLAC9	HMEC	p27	5364	15.6034	183.298	183.298	0.953724	0.953724	784.012	784.012	1329.77	1329.77	360.398	360.398	5221.1	15.8964	239.457	239.457	390.104	390.104	203.306	203.306	1413.93	1413.93	3.88327	3.88327	288	288	4136	4136	5.36913	-0.0927027	77.1066	-12.4142	5.36913	0.0377635	77.1066	-0.215198
1	1093684443	N	20	0.2075	Compound	P40200	CD96	HMEC	p27	2525	-45.5819	161.852	161.852	0.956573	0.956573	1047.06	1047.06	1162.35	1162.35	409.438	409.438	4603.51	2.18727	323.739	323.739	367.467	367.467	221.35	221.35	1280.17	1280.17	3.53223	3.53223	330	330	2078	2078	13.0693	-27.3432	82.297	68.8888	13.0693	11.1386	82.297	1.19417
1	1093684443	N	21		CDK4/6 Inhibitor Control			HMEC		792	-82.931	172.288	172.288	0.962801	0.962801	1443.01	1443.01	1370.8	1370.8	372.193	372.193	1571.87	-65.1081	406.727	406.727	340.533	340.533	199.185	199.185	379.423	379.423	2.24236	2.24236	515	515	664	664	65.0253	-211.212	83.8384	93.0328	65.0253	86.0397	83.8384	1.6127
1	1093684443	N	22		TGFB2			HMEC		1277	-72.4784	166.155	166.155	0.957384	0.957384	1119.89	1119.89	2219.64	2219.64	450.113	450.113	4283.09	-4.92527	324.797	324.797	551.923	551.923	215.659	215.659	1070.29	1070.29	3.74746	3.74746	245	245	937	937	19.1856	-48.9883	73.3751	-70.8655	19.1856	19.956	73.3751	-1.22844
1	1093684443	N	23		TGFB2			HMEC		1756	-62.1552	169.257	169.257	0.954156	0.954156	1142.05	1142.05	2227.86	2227.86	426.753	426.753	4916.01	9.12422	328.727	328.727	576.139	576.139	198.646	198.646	1215.62	1215.62	3.92079	3.92079	189	189	1234	1234	10.7631	-19.1816	70.2733	-119.452	10.7631	7.81386	70.2733	-2.07067
1	1093684443	O	2		CDK4/6 Inhibitor Control			HMEC		908	-80.431	154.661	154.661	0.955756	0.955756	1200.98	1200.98	2017.03	2017.03	376.073	376.073	2319.97	-48.502	357.192	357.192	490.417	490.417	199.359	199.359	580.348	580.348	3.04708	3.04708	355	355	649	649	39.0969	-119.453	71.4758	-100.617	39.0969	48.6607	71.4758	-1.74417
1	1093684443	O	3		Blank Control			HMEC		5012	8.01724	178.997	178.997	0.95318	0.95318	867.08	867.08	996.148	996.148	329.334	329.334	4158.38	-7.69342	262.567	262.567	303.711	303.711	174.428	174.428	1128.61	1128.61	3.86218	3.86218	246	246	4086	4086	4.90822	1.53842	81.5243	56.7852	4.90822	-0.626693	81.5243	0.984358
1	1093684443	O	4		TGFB2			HMEC		1850	-60.1293	169.739	169.739	0.953516	0.953516	1126.22	1126.22	1839.43	1839.43	406.426	406.426	4109.86	-8.77054	323.761	323.761	485.078	485.078	191.687	191.687	998.789	998.789	3.93952	3.93952	220	220	1330	1330	11.8919	-23.1764	71.8919	-94.0987	11.8919	9.44116	71.8919	-1.63118
1	1093684443	O	5		PBS Control			HMEC		4805	3.55603	183.244	183.244	0.954161	0.954161	846.871	846.871	1138.5	1138.5	323.083	323.083	3970.06	-11.8739	253.227	253.227	337.271	337.271	175.066	175.066	1045.07	1045.07	3.92242	3.92242	273	273	3770	3770	5.68158	-1.19846	78.4599	8.78407	5.68158	0.488205	78.4599	0.15227
1	1093684443	O	6		TGFB1			HMEC		2685	-42.1336	176.759	176.759	0.956704	0.956704	1094.62	1094.62	1969.68	1969.68	386.543	386.543	4225.79	-6.19719	299.84	299.84	508.46	508.46	190.406	190.406	1003.59	1003.59	4.12953	4.12953	228	228	1849	1849	8.49162	-11.143	68.8641	-141.527	8.49162	4.53923	68.8641	-2.45334
1	1093684443	O	7		CDK4/6 Inhibitor Control			HMEC		1030	-77.8017	156.456	156.456	0.959888	0.959888	1255.66	1255.66	1880.04	1880.04	405.307	405.307	2152.08	-52.2287	380.042	380.042	451.985	451.985	216.832	216.832	538.971	538.971	3.02743	3.02743	409	409	770	770	39.7087	-121.618	74.7573	-49.2149	39.7087	49.5427	74.7573	-0.853128
1	1093684443	O	8		Blank Control			HMEC		5576	20.1724	181.348	181.348	0.95309	0.95309	813.329	813.329	1017.15	1017.15	348.171	348.171	4199.63	-6.77785	246.305	246.305	317.326	317.326	189.966	189.966	1132.03	1132.03	3.90052	3.90052	276	276	4588	4588	4.94978	1.39133	82.2812	68.6409	4.94978	-0.566773	82.2812	1.18987
1	1093684443	O	9		TGFB2			HMEC		2172	-53.1897	174.507	174.507	0.954918	0.954918	1143.54	1143.54	2037.01	2037.01	441.451	441.451	4196.08	-6.85669	324.858	324.858	523.065	523.065	216.863	216.863	1003.32	1003.32	3.98509	3.98509	235	235	1530	1530	10.8195	-19.3813	70.442	-116.81	10.8195	7.8952	70.442	-2.02488
1	1093684443	O	10		PBS Control			HMEC		5630	21.3362	182.917	182.917	0.954235	0.954235	857.426	857.426	1209.24	1209.24	366.758	366.758	4575.71	1.57022	263.594	263.594	373.934	373.934	206.607	206.607	1232.27	1232.27	3.92187	3.92187	291	291	4428	4428	5.16874	0.616461	78.6501	11.7626	5.16874	-0.251123	78.6501	0.203901
1	1093684443	O	11		TGFB1			HMEC		2377	-48.7716	181.427	181.427	0.957848	0.957848	1171.76	1171.76	1815.79	1815.79	415.399	415.399	4187	-7.05811	326.702	326.702	481.538	481.538	214.292	214.292	1005.52	1005.52	4.06885	4.06885	231	231	1707	1707	9.71813	-15.4836	71.8132	-95.3312	9.71813	6.30741	71.8132	-1.65254
1	1093684443	O	12		CDK4/6 Inhibitor Control			HMEC		1152	-75.1724	175.213	175.213	0.96298	0.96298	1325.25	1325.25	2130.76	2130.76	463.504	463.504	2614.39	-41.9666	399.868	399.868	517.621	517.621	252.093	252.093	660.325	660.325	3.3716	3.3716	329	329	819	819	28.559	-82.1603	71.0938	-106.601	28.559	33.469	71.0938	-1.8479
1	1093684443	O	13		Blank Control			HMEC		5158	11.1638	180.223	180.223	0.955205	0.955205	888.492	888.492	1128.22	1128.22	378.529	378.529	3915.98	-13.0743	269.165	269.165	341.014	341.014	215.15	215.15	1007.6	1007.6	3.99794	3.99794	232	232	4144	4144	4.49787	2.99063	80.3412	38.2527	4.49787	-1.21827	80.3412	0.663101
1	1093684443	O	14		TGFB2			HMEC		2542	-45.2155	170.167	170.167	0.957008	0.957008	1198	1198	2054.29	2054.29	456.05	456.05	3854.53	-14.4383	353.871	353.871	554.724	554.724	234.371	234.371	950.625	950.625	3.94356	3.94356	233	233	1782	1782	9.16601	-13.5296	70.1023	-122.131	9.16601	5.51145	70.1023	-2.11712
1	1093684443	O	15		PBS Control			HMEC		5228	12.6724	177.54	177.54	0.955618	0.955618	980.997	980.997	1269.05	1269.05	368.976	368.976	4345.43	-3.54142	296.323	296.323	380.088	380.088	209.794	209.794	1177.99	1177.99	3.87108	3.87108	272	272	4078	4078	5.20275	0.496082	78.0031	1.62746	5.20275	-0.202085	78.0031	0.0282116
1	1093684443	O	16		TGFB1			HMEC		2674	-42.3707	181.487	181.487	0.955219	0.955219	1160.93	1160.93	1891.89	1891.89	441.715	441.715	4168.3	-7.47324	334.264	334.264	492.009	492.009	223.422	223.422	994.299	994.299	4.08665	4.08665	243	243	1925	1925	9.08751	-13.2518	71.9895	-92.5692	9.08751	5.39828	71.9895	-1.60467
1	1093684443	O	17		CDK4/6 Inhibitor Control			HMEC		1125	-75.7543	156.446	156.446	0.96114	0.96114	1179.75	1179.75	1879.16	1879.16	412.217	412.217	2568.04	-42.9954	353.303	353.303	447.334	447.334	227.527	227.527	645.052	645.052	3.27415	3.27415	378	378	835	835	33.6	-100	74.2222	-57.5961	33.6	40.7362	74.2222	-0.998414
1	1093684443	O	18		Blank Control			HMEC		6406	38.0603	180.223	180.223	0.953253	0.953253	792.838	792.838	1120.29	1120.29	346.861	346.861	4497.03	-0.176183	243.078	243.078	335.654	335.654	196.312	196.312	1212.73	1212.73	3.91369	3.91369	253	253	5177	5177	3.94942	4.93155	80.8149	45.6718	3.94942	-2.00892	80.8149	0.79171
1	1093684443	O	19		TGFB2			HMEC		5269	13.556	180.644	180.644	0.954267	0.954267	902.512	902.512	1123.76	1123.76	361.209	361.209	4566.49	1.36552	273.459	273.459	339.571	339.571	200.722	200.722	1213.15	1213.15	3.89884	3.89884	259	259	4257	4257	4.91554	1.5125	80.7933	45.3345	4.91554	-0.616136	80.7933	0.785862
1	1093684443	O	20		PBS Control			HMEC		2097	-54.806	170.05	170.05	0.956173	0.956173	1138.61	1138.61	1977.46	1977.46	432.841	432.841	4390.82	-2.53388	323.893	323.893	525.148	525.148	212.878	212.878	1085.17	1085.17	3.94394	3.94394	225	225	1506	1506	10.7296	-19.0631	71.8169	-95.2737	10.7296	7.76558	71.8169	-1.65155
1	1093684443	O	21		TGFB1			HMEC		2528	-45.5172	178.895	178.895	0.957991	0.957991	1098.07	1098.07	1891.82	1891.82	416.209	416.209	4550.45	1.00956	308.736	308.736	498.355	498.355	207.799	207.799	1097.68	1097.68	4.09819	4.09819	213	213	1797	1797	8.42563	-10.9095	71.0839	-106.756	8.42563	4.4441	71.0839	-1.85059
1	1093684443	O	22		CDK4/6 Inhibitor Control			HMEC		746	-83.9224	172.96	172.96	0.958896	0.958896	1478.22	1478.22	2052.23	2052.23	343.047	343.047	831.098	-81.5515	396.562	396.562	467.99	467.99	199.086	199.086	189.437	189.437	1.92205	1.92205	588	588	527	527	78.8204	-260.032	70.6434	-113.655	78.8204	105.927	70.6434	-1.97018
1	1093684443	O	23		Blank Control			HMEC		5005	7.86638	182.547	182.547	0.954469	0.954469	860.868	860.868	1066.96	1066.96	341.821	341.821	4499.21	-0.12794	253.727	253.727	306.554	306.554	177.152	177.152	1198.08	1198.08	3.93824	3.93824	216	216	4065	4065	4.31568	3.63537	81.2188	51.9989	4.31568	-1.48091	81.2188	0.901389
2	1093684429	B	2		CDK4/6 Inhibitor Control			HMEC		826	-74.0903	160.313	160.313	0.960162	0.960162	1292.36	1292.36	1684.88	1684.88	357.862	357.862	3871.64	-51.0058	380.227	380.227	400.281	400.281	180.965	180.965	958.263	958.263	2.66535	2.66535	424	424	651	651	51.3317	-121.015	78.8136	129.356	51.3317	55.9384	78.8136	0.970274
2	1093684429	B	3		TGFB1			HMEC		2236	-29.862	173.87	173.87	0.958168	0.958168	1006.72	1006.72	1864.1	1864.1	381.651	381.651	8422.28	6.58072	288.368	288.368	483.753	483.753	175.096	175.096	2084.47	2084.47	3.93084	3.93084	201	201	1656	1656	8.98927	-7.44705	74.0608	-48.5007	8.98927	3.44235	74.0608	-0.363795
2	1093684429	B	4		PBS Control			HMEC		1490	-53.2622	160.582	160.582	0.955493	0.955493	1010.8	1010.8	2131.84	2131.84	441.518	441.518	8974.3	13.5663	301.667	301.667	559.387	559.387	202.811	202.811	2253.83	2253.83	3.91693	3.91693	123	123	1066	1066	8.25503	-5.47774	71.5436	-142.699	8.25503	2.53205	71.5436	-1.07036
2	1093684429	B	5		TGFB2			HMEC		1626	-48.9962	168.898	168.898	0.955385	0.955385	1124.42	1124.42	2140.99	2140.99	427.982	427.982	7686.57	-2.72939	331.932	331.932	527.811	527.811	199.271	199.271	1899.9	1899.9	3.74569	3.74569	261	261	1190	1190	16.0517	-26.3893	73.1857	-81.2482	16.0517	12.1983	73.1857	-0.609428
2	1093684429	B	6		Blank Control			HMEC		4538	42.3463	185.408	185.408	0.955071	0.955071	807.274	807.274	1383.41	1383.41	353.87	353.87	8337.25	5.50475	249.894	249.894	390.198	390.198	188.874	188.874	2115.25	2115.25	4.01611	4.01611	251	251	3456	3456	5.53107	1.82828	76.1569	29.9385	5.53107	-0.845111	76.1569	0.224563
2	1093684429	B	7		CDK4/6 Inhibitor Control			HMEC		968	-69.6361	167.287	167.287	0.965474	0.965474	1293.91	1293.91	2291.94	2291.94	430.299	430.299	4952.87	-37.3233	392.165	392.165	515.383	515.383	222.954	222.954	1254.5	1254.5	3.21474	3.21474	343	343	667	667	35.4339	-78.375	68.905	-241.443	35.4339	36.2283	68.905	-1.81102
2	1093684429	B	8		TGFB1			HMEC		1771	-44.4479	175.643	175.643	0.959957	0.959957	1080.15	1080.15	2108.89	2108.89	448.754	448.754	8332.37	5.44288	306.893	306.893	542.741	542.741	217.919	217.919	1961.97	1961.97	4.11391	4.11391	159	159	1298	1298	8.97798	-7.41678	73.2919	-77.2743	8.97798	3.42836	73.2919	-0.57962
2	1093684429	B	9		PBS Control			HMEC		3111	-2.41531	186.185	186.185	0.956782	0.956782	863.576	863.576	1687.83	1687.83	397.014	397.014	8697.16	10.0592	259.182	259.182	444.877	444.877	206.727	206.727	2154.18	2154.18	4.09627	4.09627	171	171	2306	2306	5.49662	1.92067	74.1241	-46.1335	5.49662	-0.887817	74.1241	-0.346039
2	1093684429	B	10		TGFB2			HMEC		1674	-47.4906	172.161	172.161	0.957697	0.957697	1187.31	1187.31	2301.99	2301.99	434.067	434.067	8010.86	1.37436	349.646	349.646	575.766	575.766	218.609	218.609	1900.42	1900.42	3.90954	3.90954	239	239	1163	1163	14.2772	-21.6299	69.4743	-220.136	14.2772	9.99829	69.4743	-1.6512
2	1093684429	B	11		Blank Control			HMEC		3784	18.6951	183.255	183.255	0.95409	0.95409	765.803	765.803	1285.72	1285.72	381.619	381.619	8270.29	4.65738	239.292	239.292	377.277	377.277	214.3	214.3	2155.92	2155.92	3.91123	3.91123	250	250	2986	2986	6.60677	-1.05687	78.9112	133.01	6.60677	0.488532	78.9112	0.997681
2	1093684429	B	12		CDK4/6 Inhibitor Control			HMEC		715	-77.5722	179.402	179.402	0.964716	0.964716	1335.66	1335.66	2373.66	2373.66	455.537	455.537	4796.83	-39.298	400.125	400.125	556.665	556.665	247.64	247.64	1154.72	1154.72	3.06642	3.06642	311	311	490	490	43.4965	-100	68.5315	-255.419	43.4965	46.2243	68.5315	-1.91585
2	1093684429	B	13		TGFB1			HMEC		1445	-54.6738	167.206	167.206	0.958757	0.958757	1060.75	1060.75	2167.33	2167.33	469.864	469.864	7957.14	0.694595	320.438	320.438	563.607	563.607	232.768	232.768	2022.66	2022.66	3.80715	3.80715	201	201	1077	1077	13.91	-20.6452	74.5329	-30.8355	13.91	9.5431	74.5329	-0.231292
2	1093684429	B	14		PBS Control			HMEC		1846	-42.0954	169.098	169.098	0.957082	0.957082	1016.18	1016.18	2536.16	2536.16	456.414	456.414	8954.21	13.3121	303.937	303.937	630.811	630.811	225.786	225.786	2247.44	2247.44	3.99085	3.99085	126	126	1222	1222	6.82557	-1.64373	66.1972	-342.773	6.82557	0.759803	66.1972	-2.57108
2	1093684429	B	15		TGFB2			HMEC		1802	-43.4755	169.883	169.883	0.956557	0.956557	1074.8	1074.8	2501.47	2501.47	448.145	448.145	8637	9.2979	322.177	322.177	645.669	645.669	225.58	225.58	2188.76	2188.76	3.8025	3.8025	210	210	1237	1237	11.6537	-14.5935	68.646	-251.135	11.6537	6.74573	68.646	-1.88372
2	1093684429	B	16		Blank Control			HMEC		4536	42.2836	181.825	181.825	0.954062	0.954062	786.642	786.642	1395.35	1395.35	370.632	370.632	8208.1	3.87033	244.737	244.737	390.988	390.988	205.152	205.152	2138.87	2138.87	3.9299	3.9299	250	250	3506	3506	5.51146	1.88087	77.2928	72.4449	5.51146	-0.86942	77.2928	0.543396
2	1093684429	B	17		CDK4/6 Inhibitor Control			HMEC		716	-77.5408	177.051	177.051	0.963551	0.963551	1307.94	1307.94	2272.22	2272.22	443.759	443.759	4273.56	-45.9198	390.602	390.602	503.286	503.286	237.385	237.385	1027.03	1027.03	2.90557	2.90557	335	335	514	514	46.7877	-108.827	71.7877	-133.565	46.7877	50.3047	71.7877	-1.00184
2	1093684429	B	18		TGFB1			HMEC		2012	-36.8883	168.873	168.873	0.957199	0.957199	979.102	979.102	2176.22	2176.22	443.826	443.826	8297.69	5.00408	287.636	287.636	567.389	567.389	222.357	222.357	2092.32	2092.32	3.90341	3.90341	171	171	1434	1434	8.49901	-6.13211	71.2724	-152.85	8.49901	2.83453	71.2724	-1.1465
2	1093684429	B	19		PBS Control			HMEC		2626	-17.6286	170.51	170.51	0.95594	0.95594	898.706	898.706	2091.18	2091.18	433.595	433.595	8531.45	7.96225	269.55	269.55	561.948	561.948	224.338	224.338	2158.22	2158.22	4.00718	4.00718	161	161	1820	1820	6.131	0.2192	69.3069	-226.4	6.131	-0.101324	69.3069	-1.69819
2	1093684429	B	20		TGFB2			HMEC		2104	-34.0025	177.078	177.078	0.955903	0.955903	1083.29	1083.29	2128.81	2128.81	436.098	436.098	8291.26	4.92271	313.452	313.452	541.089	541.089	216.855	216.855	1990.68	1990.68	3.96958	3.96958	244	244	1506	1506	11.597	-14.4412	71.5779	-141.414	11.597	6.67536	71.5779	-1.06072
2	1093684429	B	21		Blank Control			HMEC		4418	38.5822	179.7	179.7	0.953378	0.953378	723.587	723.587	1243.19	1243.19	364.208	364.208	7783.88	-1.49798	228.181	228.181	363.72	363.72	196.269	196.269	2056.56	2056.56	3.91524	3.91524	278	278	3555	3555	6.29244	-0.213809	80.4663	191.204	6.29244	0.0988319	80.4663	1.43418
2	1093684429	B	22		CDK4/6 Inhibitor Control			HMEC		674	-78.8582	177.305	177.305	0.96247	0.96247	1452.08	1452.08	1823.97	1823.97	403.379	403.379	3356.66	-57.5228	437.409	437.409	418.718	418.718	211.66	211.66	801.547	801.547	2.6428	2.6428	372	372	515	515	55.1929	-131.371	76.4095	39.391	55.1929	60.7255	76.4095	0.295465
2	1093684429	B	23		TGFB1			HMEC		2640	-17.1895	176.899	176.899	0.955832	0.955832	967.109	967.109	2080.21	2080.21	397.217	397.217	7608.51	-3.71727	283.829	283.829	523.111	523.111	188.349	188.349	1857.72	1857.72	3.95484	3.95484	265	265	1920	1920	10.0379	-10.2596	72.7273	-98.4046	10.0379	4.74242	72.7273	-0.738115
2	1093684429	C	2		Blank Control			HMEC		3955	24.059	174.047	174.047	0.952945	0.952945	775.063	775.063	1149.9	1149.9	325.445	325.445	6951.62	-12.0299	238.863	238.863	327.442	327.442	162.2	162.2	1884.72	1884.72	3.77415	3.77415	235	235	3200	3200	5.94185	0.72653	80.9102	207.817	5.94185	-0.335834	80.9102	1.5588
2	1093684429	C	3		PBS Control			HMEC		3188	0	175.643	175.643	0.955387	0.955387	821.502	821.502	1351.76	1351.76	333.752	333.752	6966.54	-11.8411	248.339	248.339	381.679	381.679	169.591	169.591	1816.44	1816.44	3.86809	3.86809	216	216	2450	2450	6.77541	-1.50919	76.8507	55.9016	6.77541	0.697614	76.8507	0.419307
2	1093684429	C	4		TGFB1			HMEC		2124	-33.3752	172.169	172.169	0.955453	0.955453	917.099	917.099	1842.84	1842.84	333.898	333.898	7092.99	-10.241	269.966	269.966	470.76	470.76	160.657	160.657	1744.93	1744.93	3.87243	3.87243	226	226	1506	1506	10.6403	-11.8753	70.904	-166.637	10.6403	5.4893	70.904	-1.24991
2	1093684429	C	5	0.00575	Compound	P10643	C7	HMEC	p27	4797	50.4705	187.371	187.371	0.952518	0.952518	700.087	700.087	1294.04	1294.04	323.407	323.407	7051.52	-10.7657	215.448	215.448	373.122	373.122	175.558	175.558	1811.63	1811.63	4.00612	4.00612	219	219	3651	3651	4.56535	4.41846	76.1101	28.186	4.56535	-2.0424	76.1101	0.211418
2	1093684429	C	6	0.0225	Compound	P06870	KLK1	HMEC	p27	4939	54.9247	177.971	177.971	0.952675	0.952675	659.175	659.175	1229.22	1229.22	327.097	327.097	7026.02	-11.0884	209.034	209.034	356.261	356.261	178.922	178.922	1868.94	1868.94	3.85491	3.85491	252	252	3879	3879	5.10225	2.97844	78.5382	119.05	5.10225	-1.37677	78.5382	0.892971
2	1093684429	C	7	0.0225	Compound	P07358	C8B	HMEC	p27	3639	14.1468	185.302	185.302	0.954394	0.954394	784.361	784.361	1561.03	1561.03	348.901	348.901	7413.98	-6.17889	236.1	236.1	420.985	420.985	188.059	188.059	1892.93	1892.93	4.04184	4.04184	169	169	2628	2628	4.64413	4.20717	72.2176	-117.476	4.64413	-1.94473	72.2176	-0.881165
2	1093684429	C	8	0.0225	Compound	P19876	CXCL3	HMEC	p27	4363	36.857	182.236	182.236	0.953445	0.953445	735.017	735.017	1440.38	1440.38	339.048	339.048	7708.51	-2.45173	230.084	230.084	402.301	402.301	185.325	185.325	2030.21	2030.21	3.91539	3.91539	197	197	3291	3291	4.51524	4.55287	75.4297	2.72716	4.51524	-2.10453	75.4297	0.0204559
2	1093684429	C	9	0.03125	Compound	Q9Y6W8	ICOS	HMEC	p27	4439	39.2409	181.088	181.088	0.953599	0.953599	770.246	770.246	1466.7	1466.7	353.86	353.86	7715.98	-2.3573	238.756	238.756	423.274	423.274	200.099	200.099	2016.62	2016.62	3.94643	3.94643	180	180	3285	3285	4.05497	5.78739	74.0032	-50.6588	4.05497	-2.67518	74.0032	-0.379982
2	1093684429	C	10	0.0225	Compound	Q6UXN8	CLEC9A	HMEC	p27	5680	78.1681	182.783	182.783	0.952832	0.952832	733.304	733.304	1326.85	1326.85	378.665	378.665	7617.38	-3.60505	234.134	234.134	403.757	403.757	218.323	218.323	1971	1971	4.00441	4.00441	202	202	4382	4382	3.55634	7.12478	77.1479	67.0232	3.55634	-3.29338	77.1479	0.502728
2	1093684429	C	11		PBS Control			HMEC		2873	-9.8808	182.138	182.138	0.957459	0.957459	872.857	872.857	1724.65	1724.65	378.56	378.56	8201.54	3.78735	253.989	253.989	476.589	476.589	201.351	201.351	2039.54	2039.54	4.09901	4.09901	163	163	2042	2042	5.67351	1.44624	71.0755	-160.216	5.67351	-0.668513	71.0755	-1.20175
2	1093684429	C	12		TGFB1			HMEC		2308	-27.6035	177.9	177.9	0.954797	0.954797	1008.57	1008.57	2080.84	2080.84	406.724	406.724	8056.48	1.9516	293.22	293.22	540.879	540.879	213.18	213.18	1937.89	1937.89	4.00204	4.00204	223	223	1597	1597	9.66205	-9.25153	69.1941	-230.622	9.66205	4.27646	69.1941	-1.72985
2	1093684429	C	13	0.01	Compound	P78536	ADAM17	HMEC	p27	4383	37.4843	181.615	181.615	0.952936	0.952936	741.188	741.188	1378.92	1378.92	352.527	352.527	7774.54	-1.61619	232.016	232.016	390.921	390.921	199.987	199.987	2065.94	2065.94	3.91891	3.91891	198	198	3325	3325	4.51745	4.54694	75.8613	18.876	4.51745	-2.10179	75.8613	0.141585
2	1093684429	C	14	0.0225	Compound	P09693	CD3G	HMEC	p27	3999	25.4391	182.614	182.614	0.95503	0.95503	809.353	809.353	1565.7	1565.7	383.371	383.371	8004.11	1.28891	260.31	260.31	438.033	438.033	224.609	224.609	2072.84	2072.84	3.96601	3.96601	232	232	2913	2913	5.80145	1.10309	72.8432	-94.066	5.80145	-0.509896	72.8432	-0.705572
2	1093684429	C	15	0.0225	Compound	Q13291	SLAMF1	HMEC	p27	4296	34.7553	186.763	186.763	0.953459	0.953459	756.395	756.395	1582.04	1582.04	362.184	362.184	8365.96	5.86793	230.803	230.803	425.736	425.736	204.574	204.574	2181.41	2181.41	3.94715	3.94715	218	218	3153	3153	5.07449	3.0529	73.3939	-73.4599	5.07449	-1.41118	73.3939	-0.551009
2	1093684429	C	16	0.0225	Compound	Q9Y3D2	MSRB2	HMEC	p27	5228	63.99	182.849	182.849	0.954306	0.954306	769.068	769.068	1542.81	1542.81	376.811	376.811	8312.95	5.19718	242.028	242.028	443.685	443.685	217.273	217.273	2194.47	2194.47	3.97235	3.97235	250	250	3861	3861	4.78194	3.83754	73.8523	-56.3027	4.78194	-1.77388	73.8523	-0.422316
2	1093684429	C	17	0.0225	Compound	O95467	GNAS	HMEC	p27	4492	40.9034	183.687	183.687	0.953337	0.953337	735.861	735.861	1490.75	1490.75	361.105	361.105	8210.81	3.90465	225.642	225.642	420.199	420.199	202.499	202.499	2133.36	2133.36	3.98948	3.98948	200	200	3366	3366	4.45236	4.72153	74.9332	-15.8542	4.45236	-2.18249	74.9332	-0.118919
2	1093684429	C	18	0.02075	Compound	P50607	TUB	HMEC	p27	3869	21.3614	180.527	180.527	0.953341	0.953341	791.317	791.317	1575.64	1575.64	376.756	376.756	8317.46	5.25427	248.282	248.282	449.007	449.007	211.613	211.613	2223.5	2223.5	3.89834	3.89834	214	214	2874	2874	5.53115	1.82808	74.2828	-40.1953	5.53115	-0.845019	74.2828	-0.301497
2	1093684429	C	19		PBS Control			HMEC		4697	47.3338	185.684	185.684	0.954313	0.954313	785.777	785.777	1442.22	1442.22	357.175	357.175	7763.32	-1.75816	237.883	237.883	397.525	397.525	197.724	197.724	1993.97	1993.97	3.97923	3.97923	250	250	3539	3539	5.32255	2.38757	75.346	-0.408274	5.32255	-1.10364	75.346	-0.00306239
2	1093684429	C	20		TGFB1			HMEC		3014	-5.45797	180.663	180.663	0.95442	0.95442	996.443	996.443	2337.29	2337.29	380.588	380.588	8351.3	5.68252	282.514	282.514	587.252	587.252	195	195	2048.7	2048.7	3.97098	3.97098	254	254	1970	1970	8.42734	-5.93989	65.3616	-374.04	8.42734	2.74567	65.3616	-2.80561
2	1093684429	C	21	0.03125	Compound	P37023	ACVRL1	HMEC	p27	4553	42.8168	179.009	179.009	0.953622	0.953622	825.531	825.531	1549.37	1549.37	358.243	358.243	7974.07	0.908735	253.538	253.538	425.695	425.695	189.42	189.42	2159.43	2159.43	3.8538	3.8538	252	252	3399	3399	5.53481	1.81825	74.6541	-26.3	5.53481	-0.840473	74.6541	-0.197271
2	1093684429	C	22	0.0225	Compound	P13232-1	IL7	HMEC	p27	5198	63.0489	184.799	184.799	0.953217	0.953217	709.661	709.661	1328.11	1328.11	346.466	346.466	8184.36	3.56991	216.826	216.826	370.857	370.857	188.533	188.533	2102.99	2102.99	4.03186	4.03186	234	234	4065	4065	4.50173	4.58911	78.2032	106.513	4.50173	-2.12128	78.2032	0.798936
2	1093684429	C	23		PBS Control			HMEC		4404	38.143	184.854	184.854	0.954749	0.954749	744.468	744.468	1296.89	1296.89	337.812	337.812	7572.69	-4.17051	224.171	224.171	364.628	364.628	173.257	173.257	2000.84	2000.84	3.92397	3.92397	226	226	3466	3466	5.1317	2.89945	78.7012	125.15	5.1317	-1.34025	78.7012	0.938729
2	1093684429	D	2		Blank Control			HMEC		4474	40.3388	181.813	181.813	0.95444	0.95444	796.463	796.463	1184.22	1184.22	330.485	330.485	8040.06	1.74388	238.985	238.985	330.063	330.063	161.114	161.114	2065.69	2065.69	3.98771	3.98771	220	220	3578	3578	4.9173	3.4745	79.9732	172.751	4.9173	-1.60606	79.9732	1.29577
2	1093684429	D	3		CDK4/6 Inhibitor Control			HMEC		887	-72.1769	167.327	167.327	0.961508	0.961508	1169.16	1169.16	2213.18	2213.18	387.413	387.413	4211.85	-46.7007	343.407	343.407	507.913	507.913	197.449	197.449	1013.87	1013.87	3.09038	3.09038	359	359	618	618	40.4735	-91.8919	69.6731	-212.699	40.4735	42.4764	69.6731	-1.59542
2	1093684429	D	4		TGFB2			HMEC		1421	-55.4266	163.792	163.792	0.956498	0.956498	1122.85	1122.85	2207.1	2207.1	406.618	406.618	7611.52	-3.67909	334.179	334.179	561.335	561.335	187.138	187.138	1833.19	1833.19	3.76646	3.76646	249	249	1016	1016	17.5229	-30.3353	71.4989	-144.371	17.5229	14.0223	71.4989	-1.0829
2	1093684429	D	5	0.0225	Compound	P61366	OSTN	HMEC	p27	4140	29.862	182.665	182.665	0.952527	0.952527	749.618	749.618	1290.34	1290.34	347.849	347.849	7967.79	0.829316	233.504	233.504	367.533	367.533	183.108	183.108	2075.93	2075.93	3.92275	3.92275	228	228	3214	3214	5.50725	1.89218	77.6329	85.1714	5.50725	-0.874649	77.6329	0.638855
2	1093684429	D	6	0.01475	Compound	Q9HCU0	CD248	HMEC	p27	4528	42.0326	183.022	183.022	0.953287	0.953287	785.011	785.011	1328.07	1328.07	370.18	370.18	8570.85	8.46075	244.618	244.618	384.553	384.553	200.301	200.301	2258.59	2258.59	3.9507	3.9507	214	214	3524	3524	4.72615	3.98719	77.8269	92.4315	4.72615	-1.84305	77.8269	0.693312
2	1093684429	D	7	0.0225	Compound	Q9BQ51	PDCD1LG2	HMEC	p27	5368	68.3814	184.277	184.277	0.95201	0.95201	752.379	752.379	1340.36	1340.36	362.563	362.563	8247.58	4.36992	233.85	233.85	389.596	389.596	195.477	195.477	2186.48	2186.48	3.96003	3.96003	260	260	4162	4162	4.84352	3.67239	77.5335	81.4547	4.84352	-1.69754	77.5335	0.610976
2	1093684429	D	8	0.0357143	Compound	P02774	GC	HMEC	p27	4220	32.3714	188.177	188.177	0.952976	0.952976	793.916	793.916	1556.11	1556.11	371.134	371.134	8093.99	2.42636	243.733	243.733	442.063	442.063	213.065	213.065	2087.89	2087.89	3.99488	3.99488	201	201	3086	3086	4.76303	3.88826	73.128	-83.4101	4.76303	-1.79732	73.128	-0.625644
2	1093684429	D	9	0.0225	Compound	Q93091	RNASE6	HMEC	p27	4960	55.5834	180.315	180.315	0.952947	0.952947	805.049	805.049	1410.33	1410.33	358.893	358.893	8506.56	7.64729	254.748	254.748	408.784	408.784	205.12	205.12	2264.46	2264.46	3.88416	3.88416	264	264	3756	3756	5.32258	2.38748	75.7258	13.8062	5.32258	-1.1036	75.7258	0.103558
2	1093684429	D	10	0.0325714	Compound	P31785	IL2RG	HMEC	p27	4344	36.261	189.484	189.484	0.952395	0.952395	745.776	745.776	1260.17	1260.17	382.903	382.903	8512.1	7.71729	228.308	228.308	364.657	364.657	209.613	209.613	2190.81	2190.81	4.04278	4.04278	201	201	3409	3409	4.62707	4.25293	78.4761	116.726	4.62707	-1.96589	78.4761	0.875539
2	1093684429	D	11		CDK4/6 Inhibitor Control			HMEC		942	-70.4517	170.304	170.304	0.96386	0.96386	1313.15	1313.15	2538.62	2538.62	464.412	464.412	4852.11	-38.5984	414.025	414.025	600.277	600.277	252.407	252.407	1224.97	1224.97	3.08221	3.08221	358	358	637	637	38.0042	-85.269	67.6221	-289.451	38.0042	39.415	67.6221	-2.17111
2	1093684429	D	12		TGFB2			HMEC		1380	-56.7127	169.145	169.145	0.958968	0.958968	1112.44	1112.44	2237.3	2237.3	477.664	477.664	8392.64	6.20567	345.408	345.408	569.058	569.058	239.302	239.302	2059.26	2059.26	3.92409	3.92409	181	181	1011	1011	13.1159	-18.5153	73.2609	-78.4363	13.1159	8.55859	73.2609	-0.588336
2	1093684429	D	13	0.0292375	Compound	P10912	GHR	HMEC	p27	5532	73.5257	183.104	183.104	0.952104	0.952104	800.201	800.201	1504.25	1504.25	382.642	382.642	8720.73	10.3575	255.88	255.88	439.892	439.892	222.536	222.536	2302.15	2302.15	3.91352	3.91352	276	276	4154	4154	4.98915	3.28178	75.0904	-9.97245	4.98915	-1.51698	75.0904	-0.0748015
2	1093684429	D	14	0.0357143	Compound	P09466	PAEP	HMEC	p27	4749	48.9649	183.837	183.837	0.953131	0.953131	778.654	778.654	1720.55	1720.55	384.567	384.567	8530.26	7.94721	246.064	246.064	483.553	483.553	226.102	226.102	2255.76	2255.76	3.94869	3.94869	236	236	3342	3342	4.96947	3.33458	70.3727	-186.517	4.96947	-1.54139	70.3727	-1.39903
2	1093684429	D	15	0.0133825	Compound	Q00889	PSG6	HMEC	p27	4339	36.1041	185.136	185.136	0.954322	0.954322	788.391	788.391	1406.02	1406.02	386.295	386.295	8411.83	6.44844	244.179	244.179	399.454	399.454	213.157	213.157	2181.56	2181.56	3.99525	3.99525	212	212	3354	3354	4.88592	3.55867	77.2989	72.675	4.88592	-1.64497	77.2989	0.545122
2	1093684429	D	16	0.0225	Compound	P00742	F10	HMEC	p27	3747	17.5345	181.177	181.177	0.95287	0.95287	785.954	785.954	1669.88	1669.88	376.681	376.681	8529.94	7.94314	246.926	246.926	471.967	471.967	213.481	213.481	2269.3	2269.3	3.88974	3.88974	203	203	2711	2711	5.41767	2.13245	72.3512	-112.477	5.41767	-0.985709	72.3512	-0.843673
2	1093684429	D	17	0.01725	Compound	Q99435	NELL2	HMEC	p27	4664	46.2986	190.069	190.069	0.954056	0.954056	746.027	746.027	1479.34	1479.34	351.919	351.919	7998.54	1.2184	231.815	231.815	410.912	410.912	194.929	194.929	2065.23	2065.23	4.03471	4.03471	248	248	3469	3469	5.31732	2.40158	74.3782	-36.623	5.31732	-1.11011	74.3782	-0.274703
2	1093684429	D	18	0.00828571	Compound	A0A0C4DFX3	EMILIN1	HMEC	p27	5351	67.8482	184.032	184.032	0.953773	0.953773	769.615	769.615	1397.33	1397.33	368.92	368.92	8504.8	7.62501	238.55	238.55	403.462	403.462	208.446	208.446	2248.88	2248.88	3.94169	3.94169	246	246	4113	4113	4.59727	4.33286	76.8641	56.4046	4.59727	-2.00283	76.8641	0.423081
2	1093684429	D	19		CDK4/6 Inhibitor Control			HMEC		996	-68.7578	168.499	168.499	0.963452	0.963452	1172.81	1172.81	2316.44	2316.44	457.856	457.856	5457.33	-30.9396	347.095	347.095	554.128	554.128	240.397	240.397	1380.58	1380.58	3.26274	3.26274	323	323	705	705	32.4297	-70.3174	70.7831	-171.158	32.4297	32.5038	70.7831	-1.28382
2	1093684429	D	20		TGFB2			HMEC		1487	-53.3563	167.509	167.509	0.956135	0.956135	1128.83	1128.83	2349.01	2349.01	448.916	448.916	8193.66	3.68758	328.059	328.059	590.515	590.515	213.551	213.551	2029.89	2029.89	3.77016	3.77016	223	223	1055	1055	14.9966	-23.5596	70.9482	-164.98	14.9966	10.8903	70.9482	-1.23749
2	1093684429	D	21	0.029	Compound	P00739	HPR	HMEC	p27	4818	51.1292	182.074	182.074	0.951587	0.951587	788.976	788.976	1550.39	1550.39	336.243	336.243	7933.63	0.397082	244.996	244.996	432.961	432.961	186.496	186.496	2163.7	2163.7	3.87686	3.87686	235	235	3554	3554	4.87754	3.58113	73.765	-59.5692	4.87754	-1.65535	73.765	-0.446817
2	1093684429	D	22	0.0225	Compound	P43489	TNFRSF4	HMEC	p27	3564	11.7942	176.507	176.507	0.95123	0.95123	781.109	781.109	1457.09	1457.09	348.858	348.858	7963.55	0.775676	248.629	248.629	418.438	418.438	190.2	190.2	2206.44	2206.44	3.76454	3.76454	236	236	2741	2741	6.62177	-1.09712	76.908	58.0449	6.62177	0.507138	76.908	0.435384
2	1093684429	D	23		TGFB2			HMEC		1879	-41.0602	173.725	173.725	0.956112	0.956112	1065.84	1065.84	2385.42	2385.42	418.072	418.072	7886.7	-0.196826	308.778	308.778	593.559	593.559	196.622	196.622	1980.05	1980.05	3.85097	3.85097	219	219	1298	1298	11.6551	-14.5973	69.0793	-234.919	11.6551	6.74749	69.0793	-1.76208
2	1093684429	E	2		Blank Control			HMEC		4132	29.611	179.272	179.272	0.95315	0.95315	733.952	733.952	1117.22	1117.22	304.162	304.162	7244.67	-8.32147	226.84	226.84	318.255	318.255	152.828	152.828	1929.31	1929.31	3.87441	3.87441	247	247	3321	3321	5.97773	0.630272	80.3727	187.702	5.97773	-0.291339	80.3727	1.40792
2	1093684429	E	3	0.03125	Compound	Q03405	PLAUR	HMEC	p27	4813	50.9724	181.621	181.621	0.953214	0.953214	783.47	783.47	1323.65	1323.65	308.652	308.652	7463.51	-5.55221	244.352	244.352	377.07	377.07	165.571	165.571	2000.12	2000.12	3.87672	3.87672	288	288	3642	3642	5.98379	0.61402	75.6701	11.72	5.98379	-0.283827	75.6701	0.0879098
2	1093684429	E	4	0.0225	Compound	Q9UHL4	DPP7	HMEC	p27	4827	51.4115	189.234	189.234	0.952308	0.952308	696.702	696.702	1317.34	1317.34	331.844	331.844	7846.25	-0.708726	216.235	216.235	371.272	371.272	174.943	174.943	2040.01	2040.01	4.01333	4.01333	229	229	3691	3691	4.74415	3.93892	76.4657	41.4949	4.74415	-1.82074	76.4657	0.311246
2	1093684429	E	5	0.02775	Compound	Q99972	MYOC	HMEC	p27	3653	14.5859	179.196	179.196	0.952362	0.952362	714.62	714.62	1296.47	1296.47	331.574	331.574	7739.64	-2.05783	228.668	228.668	379.315	379.315	179.625	179.625	2086.12	2086.12	3.87792	3.87792	211	211	2817	2817	5.77607	1.17115	77.1147	65.7812	5.77607	-0.541357	77.1147	0.493413
2	1093684429	E	6	0.0225	Compound	O60259	KLK8	HMEC	p27	4755	49.1531	182.092	182.092	0.95274	0.95274	649.326	649.326	1356.76	1356.76	338.777	338.777	7446.83	-5.76326	204.719	204.719	389.917	389.917	186.873	186.873	1951.37	1951.37	3.93128	3.93128	247	247	3593	3593	5.19453	2.73092	75.5626	7.69753	5.19453	-1.26235	75.5626	0.0577378
2	1093684429	E	7	0.03125	Compound	P27037	ACVR2A	HMEC	p27	4251	33.3438	180.157	180.157	0.95339	0.95339	790.298	790.298	1452.18	1452.18	351.311	351.311	7932.47	0.382326	245.969	245.969	416.751	416.751	192.002	192.002	2119.15	2119.15	3.8936	3.8936	204	204	3185	3185	4.79887	3.79214	74.9235	-16.2159	4.79887	-1.75289	74.9235	-0.121632
2	1093684429	E	8	0.0225	Compound	Q96LB8	PGLYRP4	HMEC	p27	4361	36.7942	183.487	183.487	0.953649	0.953649	738.593	738.593	1468.49	1468.49	338.511	338.511	7772.01	-1.64821	233.716	233.716	407.435	407.435	190.925	190.925	2036.88	2036.88	3.96244	3.96244	227	227	3195	3195	5.20523	2.70224	73.263	-78.3561	5.20523	-1.24909	73.263	-0.587734
2	1093684429	E	9	0.0225	Compound	O00754	MAN2B1	HMEC	p27	4594	44.1029	178.429	178.429	0.953791	0.953791	773.916	773.916	1270.32	1270.32	363.319	363.319	7637.21	-3.35407	245.334	245.334	375.189	375.189	203.34	203.34	2022.76	2022.76	3.91673	3.91673	195	195	3619	3619	4.24467	5.27859	78.7767	127.975	4.24467	-2.43999	78.7767	0.959917
2	1093684429	E	10	0.0225	Compound	Q8WUF8	FAM172A	HMEC	p27	4726	48.2434	184.098	184.098	0.951845	0.951845	714.393	714.393	1450.99	1450.99	348.158	348.158	8046.89	1.83027	224.144	224.144	411.123	411.123	196.2	196.2	2117.15	2117.15	3.96835	3.96835	208	208	3502	3502	4.40119	4.85879	74.1007	-47.0078	4.40119	-2.24594	74.1007	-0.352596
2	1093684429	E	11	0.005	Compound	P06734	FCER2	HMEC	p27	4257	33.532	177.205	177.205	0.954177	0.954177	824.667	824.667	1318.53	1318.53	387.163	387.163	7781.05	-1.53382	261.219	261.219	387.516	387.516	215.59	215.59	2066.57	2066.57	3.88553	3.88553	239	239	3327	3327	5.61428	1.6051	78.1536	104.66	5.61428	-0.741946	78.1536	0.785036
2	1093684429	E	12	0.0225	Compound	P17813	ENG	HMEC	p27	5138	61.1669	181.511	181.511	0.953169	0.953169	712.856	712.856	1362.34	1362.34	365.317	365.317	8305.22	5.09932	226.071	226.071	391.699	391.699	212.153	212.153	2146.01	2146.01	3.99501	3.99501	242	242	3938	3938	4.71	4.03049	76.6446	48.1895	4.71	-1.86307	76.6446	0.36146
2	1093684429	E	13	0.00975	Compound	P16066	NPR1	HMEC	p27	5231	64.0841	181.399	181.399	0.955085	0.955085	762.234	762.234	1321.31	1321.31	367.307	367.307	7933.99	0.401623	238.111	238.111	382.124	382.124	210.847	210.847	2092.41	2092.41	3.9475	3.9475	254	254	4020	4020	4.85567	3.6398	76.8495	55.8587	4.85567	-1.68247	76.8495	0.418986
2	1093684429	E	14	0.0225	Compound	Q8N149	LILRA2	HMEC	p27	5179	62.4529	181.486	181.486	0.952281	0.952281	743.476	743.476	1381.69	1381.69	368.499	368.499	8263.96	4.57719	235.023	235.023	397.241	397.241	209.149	209.149	2204.7	2204.7	3.90532	3.90532	259	259	3951	3951	5.00097	3.25009	76.2889	34.8766	5.00097	-1.50233	76.2889	0.261603
2	1093684429	E	15	0.0225	Compound	P78380	OLR1	HMEC	p27	4505	41.3112	179.093	179.093	0.952849	0.952849	757.789	757.789	1499.02	1499.02	373.242	373.242	8134.4	2.93776	241.853	241.853	435.42	435.42	211.25	211.25	2208.34	2208.34	3.8993	3.8993	224	224	3353	3353	4.97225	3.32711	74.4284	-34.7447	4.97225	-1.53793	74.4284	-0.260613
2	1093684429	E	16	0.0225	Compound	Q495A1	TIGIT	HMEC	p27	5138	61.1669	177.002	177.002	0.952163	0.952163	721.156	721.156	1351.13	1351.13	378.736	378.736	8336.48	5.49488	235.562	235.562	407.126	407.126	221.542	221.542	2248.12	2248.12	3.84072	3.84072	240	240	3971	3971	4.67108	4.1349	77.2869	72.2245	4.67108	-1.91133	77.2869	0.541743
2	1093684429	E	17	0.0225	Compound	Q9HCN6	GP6	HMEC	p27	4767	49.5295	185.335	185.335	0.953133	0.953133	742.555	742.555	1520.96	1520.96	356.975	356.975	8392.06	6.19823	231.381	231.381	432.045	432.045	202.813	202.813	2186.75	2186.75	3.99781	3.99781	188	188	3509	3509	3.94378	6.08561	73.6102	-65.3624	3.94378	-2.81303	73.6102	-0.490271
2	1093684429	E	18	0.0225	Compound	Q02509	OC90	HMEC	p27	4975	56.054	183.474	183.474	0.952992	0.952992	729.233	729.233	1515.74	1515.74	358.094	358.094	8161.01	3.27449	231.315	231.315	446.735	446.735	207.852	207.852	2132.89	2132.89	3.95054	3.95054	272	272	3719	3719	5.46734	1.99923	74.7538	-22.5693	5.46734	-0.924129	74.7538	-0.169288
2	1093684429	E	19	0.03125	Compound	Q9P0M4	IL17C	HMEC	p27	4602	44.3538	178.464	178.464	0.953889	0.953889	788.563	788.563	1405	1405	358.652	358.652	7956.6	0.687736	251.84	251.84	390.889	390.889	194.382	194.382	2164.35	2164.35	3.88527	3.88527	252	252	3493	3493	5.47588	1.97631	75.9018	20.3914	5.47588	-0.913537	75.9018	0.152952
2	1093684429	E	20	0.0225	Compound	Q06033	ITIH3	HMEC	p27	5886	84.6299	177.522	177.522	0.951361	0.951361	701.256	701.256	1314.81	1314.81	351.152	351.152	7997.56	1.20608	226.973	226.973	384.245	384.245	195.316	195.316	2200.61	2200.61	3.80632	3.80632	323	323	4594	4594	5.4876	1.94488	78.0496	100.767	5.4876	-0.899009	78.0496	0.755836
2	1093684429	E	21	0.03125	Compound	P18510	IL1RN	HMEC	p27	5324	67.0013	184.769	184.769	0.953618	0.953618	758.861	758.861	1456.5	1456.5	331.455	331.455	7837.14	-0.824008	232.456	232.456	398.603	398.603	180.446	180.446	2062.06	2062.06	3.97029	3.97029	229	229	3955	3955	4.30128	5.12675	74.2862	-40.0648	4.30128	-2.36981	74.2862	-0.300519
2	1093684429	E	22	0.0225	Compound	Q8WVV5	BTN2A2	HMEC	p27	5554	74.2158	181.635	181.635	0.953178	0.953178	761.591	761.591	1544.19	1544.19	339.785	339.785	7903.47	0.0153178	236.942	236.942	429.393	429.393	182.632	182.632	2129.05	2129.05	3.87203	3.87203	252	252	4116	4116	4.53727	4.49379	74.1087	-46.7071	4.53727	-2.07722	74.1087	-0.350341
2	1093684429	E	23		Blank Control			HMEC		5046	58.2811	182.228	182.228	0.953642	0.953642	759.366	759.366	1202.02	1202.02	343.988	343.988	7976.38	0.937986	231.092	231.092	349.86	349.86	176.874	176.874	2139.31	2139.31	3.88245	3.88245	247	247	4075	4075	4.89497	3.5344	80.757	202.084	4.89497	-1.63375	80.757	1.5158
2	1093684429	F	2		Blank Control			HMEC		3394	6.46173	178.344	178.344	0.953991	0.953991	813.454	813.454	1179.38	1179.38	350.388	350.388	7698.12	-2.58323	250.604	250.604	335.799	335.799	170.956	170.956	2070.8	2070.8	3.84356	3.84356	203	203	2718	2718	5.98114	0.62113	80.0825	176.842	5.98114	-0.287113	80.0825	1.32646
2	1093684429	F	3	0.00725	Compound	P01024	C3	HMEC	p27	4798	50.5019	178.455	178.455	0.951376	0.951376	779.506	779.506	1277.07	1277.07	332.073	332.073	7861.36	-0.517517	243.327	243.327	368.955	368.955	173.515	173.515	2131.97	2131.97	3.81762	3.81762	242	242	3763	3763	5.04377	3.13529	78.4285	114.947	5.04377	-1.44927	78.4285	0.862193
2	1093684429	F	4	0.0225	Compound	P14384	CPM	HMEC	p27	4622	44.9812	178.695	178.695	0.954575	0.954575	772.035	772.035	1204.43	1204.43	344.296	344.296	8146.13	3.08618	236.548	236.548	342.484	342.484	175.988	175.988	2144.43	2144.43	3.93258	3.93258	203	203	3685	3685	4.39204	4.88332	79.7274	163.553	4.39204	-2.25728	79.7274	1.22678
2	1093684429	F	5	0.020585	Compound	P52799	EFNB2	HMEC	p27	4436	39.1468	184.276	184.276	0.954801	0.954801	710.367	710.367	1291.84	1291.84	341.299	341.299	8083.32	2.29127	216.304	216.304	369.089	369.089	178.244	178.244	2061.32	2061.32	4.04096	4.04096	170	170	3442	3442	3.83228	6.38466	77.5924	83.6585	3.83228	-2.95127	77.5924	0.627507
2	1093684429	F	6	0.0225	Compound	P54826	GAS1	HMEC	p27	4611	44.6361	183.766	183.766	0.952316	0.952316	812.988	812.988	1285.03	1285.03	345.483	345.483	7722.01	-2.28095	255.524	255.524	375.462	375.462	188.586	188.586	2019.87	2019.87	3.8991	3.8991	249	249	3591	3591	5.40013	2.17948	77.879	94.3821	5.40013	-1.00745	77.879	0.707943
2	1093684429	F	7	0.023015	Compound	P08887	IL6R	HMEC	p27	4761	49.3413	175.054	175.054	0.952401	0.952401	888.856	888.856	1358.56	1358.56	369.791	369.791	8104.31	2.55695	287.509	287.509	407.541	407.541	207.151	207.151	2235.54	2235.54	3.79165	3.79165	302	302	3711	3711	6.3432	-0.349968	77.9458	96.8828	6.3432	0.16177	77.9458	0.7267
2	1093684429	F	8	0.0075	Compound	Q9NZV1	CRIM1	HMEC	p27	4691	47.1455	182.495	182.495	0.954572	0.954572	805.427	805.427	1373.91	1373.91	355.98	355.98	8336.17	5.49106	249.222	249.222	392.352	392.352	198.854	198.854	2169.83	2169.83	3.94958	3.94958	238	238	3597	3597	5.07354	3.05543	76.6787	49.4671	5.07354	-1.41235	76.6787	0.371044
2	1093684429	F	9	0.0225	Compound	Q9NZC2	TREM2	HMEC	p27	3416	7.15182	178.116	178.116	0.952661	0.952661	782.789	782.789	1563.7	1563.7	374.102	374.102	8325.03	5.35006	257.368	257.368	443.245	443.245	209.791	209.791	2243.57	2243.57	3.86009	3.86009	208	208	2531	2531	6.08899	0.331862	74.0925	-47.315	6.08899	-0.153401	74.0925	-0.354901
2	1093684429	F	10	0.006	Compound	Q6GPI1	CTRB2	HMEC	p27	5061	58.7516	183.75	183.75	0.953389	0.953389	790.513	790.513	1273.98	1273.98	386.822	386.822	8156.26	3.21434	246.079	246.079	373.655	373.655	214.137	214.137	2133.62	2133.62	3.96027	3.96027	255	255	4004	4004	5.03853	3.14934	79.1148	140.629	5.03853	-1.45576	79.1148	1.05483
2	1093684429	F	11	0.0175	Compound	Q6P4A8	PLBD1	HMEC	p27	4549	42.6913	183.402	183.402	0.953084	0.953084	739.007	739.007	1301.55	1301.55	395.554	395.554	8500.77	7.57398	248.572	248.572	381.129	381.129	224.115	224.115	2166.36	2166.36	4.04707	4.04707	203	203	3616	3616	4.46252	4.69428	79.49	154.669	4.46252	-2.1699	79.49	1.16015
2	1093684429	F	12	0.0291429	Compound	P28827	PTPRM	HMEC	p27	5063	58.8143	187.081	187.081	0.954443	0.954443	799.118	799.118	1335.2	1335.2	389.5	389.5	8095.27	2.44251	255.356	255.356	401.802	401.802	225.233	225.233	2066.07	2066.07	4.05781	4.05781	248	248	3887	3887	4.89828	3.52551	76.7727	52.9817	4.89828	-1.62964	76.7727	0.397406
2	1093684429	F	13	0.03125	Compound	Q9ULX7	CA14	HMEC	p27	5241	64.3977	182.502	182.502	0.952632	0.952632	761.471	761.471	1520.16	1520.16	397.356	397.356	8401.07	6.31233	242.182	242.182	440.126	440.126	227.718	227.718	2210.35	2210.35	3.94743	3.94743	265	265	3918	3918	5.05629	3.10172	74.7567	-22.4585	5.05629	-1.43375	74.7567	-0.168457
2	1093684429	F	14	0.0225714	Compound	P07204	THBD	HMEC	p27	5172	62.2334	181.438	181.438	0.9543	0.9543	777.611	777.611	1403.82	1403.82	383.85	383.85	8468.89	7.17052	246.212	246.212	417.549	417.549	222.791	222.791	2235.94	2235.94	3.9461	3.9461	208	208	3922	3922	4.02166	5.87673	75.8314	17.7576	4.02166	-2.71648	75.8314	0.133197
2	1093684429	F	15	0.0225	Compound	Q01524	DEFA6	HMEC	p27	4510	41.468	180.514	180.514	0.952862	0.952862	733.612	733.612	1530.34	1530.34	378.174	378.174	8423.86	6.60072	232.94	232.94	434.14	434.14	216.673	216.673	2256.06	2256.06	3.90885	3.90885	218	218	3334	3334	4.8337	3.69871	73.9246	-53.5978	4.8337	-1.70971	73.9246	-0.402027
2	1093684429	F	16	0.00771429	Compound	O95897	OLFM2	HMEC	p27	4476	40.4015	185.468	185.468	0.955131	0.955131	783.237	783.237	1501.42	1501.42	376.992	376.992	8784.99	11.1706	236.98	236.98	407.014	407.014	206.769	206.769	2276.17	2276.17	4.02078	4.02078	199	199	3393	3393	4.44593	4.73876	75.8043	16.7432	4.44593	-2.19046	75.8043	0.125588
2	1093684429	F	17	0.03125	Compound	Q9UQ72	PSG11	HMEC	p27	4499	41.123	182.708	182.708	0.954616	0.954616	711.511	711.511	1461.79	1461.79	383.623	383.623	8226.25	4.10006	220.589	220.589	412.477	412.477	214.446	214.446	2144.83	2144.83	3.97428	3.97428	195	195	3406	3406	4.3343	5.03819	75.7057	13.0542	4.3343	-2.32887	75.7057	0.0979172
2	1093684429	F	18	0.00771429	Compound	P54762	EPHB1	HMEC	p27	4855	52.2898	181.31	181.31	0.953349	0.953349	774.5	774.5	1543.42	1543.42	357.591	357.591	8229.28	4.13832	239.641	239.641	427.268	427.268	202.495	202.495	2178.28	2178.28	3.89013	3.89013	238	238	3557	3557	4.90216	3.5151	73.2647	-78.2938	4.90216	-1.62483	73.2647	-0.587267
2	1093684429	F	19	0.03125	Compound	Q14626	IL11RA	HMEC	p27	3973	24.6236	186.199	186.199	0.953469	0.953469	735.379	735.379	1479.84	1479.84	365.644	365.644	8209.08	3.88273	223.967	223.967	412.432	412.432	194.315	194.315	2133.19	2133.19	4.0022	4.0022	193	193	3017	3017	4.85779	3.63411	75.9376	21.731	4.85779	-1.67984	75.9376	0.163
2	1093684429	F	20	0.0225	Compound	O15496	PLA2G10	HMEC	p27	3909	22.6161	178.812	178.812	0.952327	0.952327	823.458	823.458	1573.69	1573.69	359.583	359.583	8163.68	3.30822	260.146	260.146	446.16	446.16	198.179	198.179	2255.41	2255.41	3.76176	3.76176	302	302	2889	2889	7.72576	-4.05816	73.9064	-54.2805	7.72576	1.87586	73.9064	-0.407148
2	1093684429	F	21	0.01425	Compound	P15391	CD19	HMEC	p27	4771	49.655	184.316	184.316	0.953002	0.953002	776.001	776.001	1477.21	1477.21	341.434	341.434	8207.91	3.86789	241.01	241.01	430.374	430.374	187.905	187.905	2251.18	2251.18	3.84996	3.84996	302	302	3590	3590	6.32991	-0.314308	75.2463	-4.1387	6.32991	0.145287	75.2463	-0.0310436
2	1093684429	F	22	0.0225	Compound	P04004	VTN	HMEC	p27	5993	87.9862	178.409	178.409	0.951645	0.951645	736.446	736.446	1277.7	1277.7	347.01	347.01	8361	5.80523	232.003	232.003	358.146	358.146	184.778	184.778	2311.34	2311.34	3.79228	3.79228	328	328	4714	4714	5.47305	1.9839	78.6584	123.551	5.47305	-0.917043	78.6584	0.92673
2	1093684429	F	23		CDK4/6 Inhibitor Control			HMEC		1160	-63.6136	169.37	169.37	0.961616	0.961616	1190.43	1190.43	2047.65	2047.65	409.181	409.181	4519.46	-42.808	349.836	349.836	465.196	465.196	200.714	200.714	1134.41	1134.41	3.1289	3.1289	429	429	851	851	36.9828	-82.5293	73.3621	-74.6493	36.9828	38.1486	73.3621	-0.559931
2	1093684429	G	2		TGFB2			HMEC		1643	-48.463	175.741	175.741	0.954949	0.954949	1106.55	1106.55	2227.67	2227.67	366.646	366.646	7266.03	-8.05118	322.82	322.82	538.653	538.653	165.968	165.968	1720.93	1720.93	3.87709	3.87709	249	249	1132	1132	15.1552	-23.9849	68.8984	-241.69	15.1552	11.0869	68.8984	-1.81287
2	1093684429	G	3	0.0225	Compound	Q969J5	IL22RA2	HMEC	p27	4035	26.5684	180.115	180.115	0.954013	0.954013	754.729	754.729	1166.35	1166.35	325.729	325.729	7067.71	-10.5609	228.33	228.33	337.065	337.065	165	165	1797.68	1797.68	4.02198	4.02198	179	179	3197	3197	4.43618	4.76491	79.2317	145.004	4.43618	-2.20255	79.2317	1.08765
2	1093684429	G	4	0.01975	Compound	P10646	TFPI	HMEC	p27	4275	34.0966	179.851	179.851	0.953522	0.953522	717.483	717.483	1202.79	1202.79	328.565	328.565	7518.16	-4.86053	223.845	223.845	353.893	353.893	175.517	175.517	1953.16	1953.16	3.95835	3.95835	214	214	3379	3379	5.00585	3.237	79.0409	137.865	5.00585	-1.49628	79.0409	1.0341
2	1093684429	G	5	0.0225	Compound	Q12794	HYAL1	HMEC	p27	4371	37.1079	181.778	181.778	0.952374	0.952374	717.433	717.433	1182.93	1182.93	353.192	353.192	7929.45	0.344091	228.035	228.035	356.082	356.082	187.246	187.246	2105.71	2105.71	3.92782	3.92782	227	227	3493	3493	5.19332	2.73418	79.9131	170.501	5.19332	-1.26385	79.9131	1.2789
2	1093684429	G	6	0.01825	Compound	P00734	F2	HMEC	p27	4013	25.8783	182.126	182.126	0.952619	0.952619	704.771	704.771	1354.97	1354.97	334.845	334.845	7690.89	-2.67473	223.747	223.747	392.194	392.194	180.751	180.751	1996.51	1996.51	3.91982	3.91982	260	260	3061	3061	6.47894	-0.714036	76.2771	34.4366	6.47894	0.330058	76.2771	0.258303
2	1093684429	G	7	0.0225	Compound	Q92838	EDA	HMEC	p27	5488	72.1455	178.072	178.072	0.952595	0.952595	736.847	736.847	1347.22	1347.22	341.485	341.485	7873.84	-0.359618	237.454	237.454	398.067	398.067	195.201	195.201	2116.08	2116.08	3.87008	3.87008	265	265	4164	4164	4.82872	3.71209	75.8746	19.3756	4.82872	-1.71589	75.8746	0.145333
2	1093684429	G	8	0.03125	Compound	P01009	SERPINA1	HMEC	p27	4120	29.2346	177.734	177.734	0.952721	0.952721	750.416	750.416	1399.68	1399.68	367.997	367.997	7878.09	-0.305867	247.923	247.923	411.728	411.728	210.643	210.643	2111.83	2111.83	3.9202	3.9202	222	222	3148	3148	5.38835	2.21108	76.4078	39.3265	5.38835	-1.02206	76.4078	0.294981
2	1093684429	G	9	0.0225	Compound	Q86YT9	AMICA1	HMEC	p27	4344	36.261	180.485	180.485	0.954872	0.954872	764.411	764.411	1386.5	1386.5	365.931	365.931	7676.41	-2.85796	238.81	238.81	392.997	392.997	207.294	207.294	1998.49	1998.49	3.95059	3.95059	190	190	3259	3259	4.37385	4.9321	75.023	-12.4935	4.37385	-2.27983	75.023	-0.0937112
2	1093684429	G	10	0.0225	Compound	Q9BX68	HINT2	HMEC	p27	4657	46.079	183.407	183.407	0.952899	0.952899	735.241	735.241	1351.46	1351.46	380.119	380.119	7760.82	-1.78987	242.896	242.896	404.134	404.134	227.621	227.621	2009.65	2009.65	3.98779	3.98779	229	229	3539	3539	4.91733	3.47442	75.9931	23.8098	4.91733	-1.60603	75.9931	0.178593
2	1093684429	G	11	0.016	Compound	P22792	CPN2	HMEC	p27	3545	11.1982	185.037	185.037	0.954323	0.954323	881.11	881.11	1676.17	1676.17	387.74	387.74	8119.01	2.74292	267.482	267.482	466.984	466.984	215.791	215.791	2042.24	2042.24	4.11936	4.11936	176	176	2564	2564	4.96474	3.34726	72.3272	-113.375	4.96474	-1.54725	72.3272	-0.850406
2	1093684429	G	12	0.00575	Compound	P0DJD7	PGA4	HMEC	p27	4227	32.591	181.052	181.052	0.953871	0.953871	705.957	705.957	1212.95	1212.95	366.716	366.716	7909.93	0.0970537	221.493	221.493	345.903	345.903	202.594	202.594	2050.89	2050.89	3.95341	3.95341	174	174	3339	3339	4.11639	5.62263	78.9922	136.041	4.11639	-2.59902	78.9922	1.02042
2	1093684429	G	13	0.0225	Compound	Q15762	CD226	HMEC	p27	4020	26.0979	179.565	179.565	0.953921	0.953921	756.55	756.55	1271.35	1271.35	389.719	389.719	8340.34	5.5438	239.191	239.191	374.699	374.699	220.327	220.327	2173.1	2173.1	3.98188	3.98188	175	175	3149	3149	4.35323	4.9874	78.3333	111.385	4.35323	-2.30539	78.3333	0.835477
2	1093684429	G	14	0.02	Compound	Q92600	CNOT9	HMEC	p27	5350	67.8168	186.114	186.114	0.952712	0.952712	757.014	757.014	1345.11	1345.11	382.052	382.052	8097.8	2.47458	244.435	244.435	392.846	392.846	221.118	221.118	2109.83	2109.83	3.9729	3.9729	272	272	4131	4131	5.08411	3.02708	77.215	69.5328	5.08411	-1.39925	77.215	0.521552
2	1093684429	G	15	0.0225	Compound	P55773	CCL23	HMEC	p27	4696	47.3024	181.546	181.546	0.954513	0.954513	805.426	805.426	1442.57	1442.57	367.127	367.127	8170.7	3.39711	255.605	255.605	417.675	417.675	210.972	210.972	2176.3	2176.3	3.91584	3.91584	240	240	3532	3532	5.11073	2.95569	75.2129	-5.38608	5.11073	-1.36625	75.2129	-0.0404
2	1093684429	G	16	0.0225	Compound	Q8TDQ0	HAVCR2	HMEC	p27	4910	54.0151	184.901	184.901	0.952679	0.952679	749.665	749.665	1277.71	1277.71	360.653	360.653	8538.23	8.04804	240.54	240.54	374.834	374.834	206.781	206.781	2273.97	2273.97	3.95401	3.95401	241	241	3821	3821	4.90835	3.4985	77.8208	92.2037	4.90835	-1.61716	77.8208	0.691603
2	1093684429	G	17		PBS Control			HMEC		4024	26.2233	182.912	182.912	0.954732	0.954732	861.41	861.41	1456.36	1456.36	379.139	379.139	8130.39	2.88701	267.764	267.764	407.364	407.364	211.104	211.104	2170.03	2170.03	3.86795	3.86795	250	250	3040	3040	6.21272	0	75.5467	7.10454	6.21272	0	75.5467	0.0532898
2	1093684429	G	18		TGFB1			HMEC		2214	-30.5521	176.122	176.122	0.957288	0.957288	1121.7	1121.7	2225.62	2225.62	414.161	414.161	8224.03	4.07193	330.844	330.844	570.375	570.375	211.422	211.422	2017.74	2017.74	3.91627	3.91627	255	255	1530	1530	11.5176	-14.2284	69.1057	-233.931	11.5176	6.57699	69.1057	-1.75467
2	1093684429	G	19	0.0225	Compound	P06127	CD5	HMEC	p27	5474	71.7064	180.459	180.459	0.952655	0.952655	808.759	808.759	1429.67	1429.67	357.57	357.57	8355.29	5.73302	254.892	254.892	415.888	415.888	200.046	200.046	2286.72	2286.72	3.85716	3.85716	328	328	4183	4183	5.99196	0.592112	76.4158	39.6266	5.99196	-0.2737	76.4158	0.297231
2	1093684429	G	20	0.0225	Compound	P32971	TNFSF8	HMEC	p27	4815	51.0351	187.34	187.34	0.953416	0.953416	698.032	698.032	1374.1	1374.1	349.393	349.393	8292.58	4.93946	214.408	214.408	378.026	378.026	189.174	189.174	2139.79	2139.79	4.02024	4.02024	190	190	3665	3665	3.946	6.07965	76.1163	28.4193	3.946	-2.81028	76.1163	0.213168
2	1093684429	G	21	0.03125	Compound	Q8WWY7	WFDC12	HMEC	p27	5515	72.9925	180.276	180.276	0.953004	0.953004	750.55	750.55	1385.6	1385.6	343.396	343.396	7929.17	0.340538	232.605	232.605	398.242	398.242	189.405	189.405	2156.53	2156.53	3.8429	3.8429	312	312	4200	4200	5.6573	1.48972	76.1559	29.9025	5.6573	-0.688615	76.1559	0.224293
2	1093684429	G	22	0.0225	Compound	Q9GZX9	TWSG1	HMEC	p27	5705	78.9523	177.055	177.055	0.951622	0.951622	676.907	676.907	1375.89	1375.89	345.956	345.956	8164.58	3.31957	215.552	215.552	394.609	394.609	187.615	187.615	2275.43	2275.43	3.79561	3.79561	269	269	4393	4393	4.71516	4.01666	77.0026	61.5874	4.71516	-1.85667	77.0026	0.461956
2	1093684429	G	23		TGFB1			HMEC		2283	-28.3877	178.2	178.2	0.957586	0.957586	1066.33	1066.33	1986.52	1986.52	379.233	379.233	7777.71	-1.57608	295.262	295.262	497.402	497.402	177.035	177.035	1884.51	1884.51	4.01419	4.01419	223	223	1610	1610	9.76785	-9.53531	70.5212	-180.958	9.76785	4.40763	70.5212	-1.35734
2	1093684429	H	2		PBS Control			HMEC		4406	38.2058	181.022	181.022	0.953416	0.953416	823.543	823.543	1158.91	1158.91	318.996	318.996	8184.32	3.56943	246.198	246.198	316.869	316.869	157.9	157.9	2170.2	2170.2	3.85839	3.85839	278	278	3525	3525	6.30958	-0.259776	80.0045	173.924	6.30958	0.12008	80.0045	1.30457
2	1093684429	H	3	0.0225	Compound	Q07011	TNFRSF9	HMEC	p27	3641	14.2095	180.208	180.208	0.952486	0.952486	753.397	753.397	1277.41	1277.41	325.761	325.761	7676.75	-2.85366	226.448	226.448	359.433	359.433	162.593	162.593	2046.78	2046.78	3.85406	3.85406	226	226	2843	2843	6.20709	0.0151209	78.0829	102.015	6.20709	-0.00698954	78.0829	0.765194
2	1093684429	H	4	0.0155	Compound	P40197	GP5	HMEC	p27	5026	57.6537	179.187	179.187	0.953955	0.953955	757.973	757.973	1093.89	1093.89	348.499	348.499	7782.56	-1.51467	236.212	236.212	322.485	322.485	178.073	178.073	2040.99	2040.99	3.90941	3.90941	262	262	4071	4071	5.21289	2.68168	80.9988	211.132	5.21289	-1.23959	80.9988	1.58366
2	1093684429	H	5	0.01996	Compound	P22004	BMP6	HMEC	p27	5127	60.8218	182.175	182.175	0.953473	0.953473	769.4	769.4	1126	1126	342.822	342.822	7598	-3.85027	237.779	237.779	333.053	333.053	178.807	178.807	2002.33	2002.33	3.92496	3.92496	266	266	4118	4118	5.18822	2.74786	80.3199	185.725	5.18822	-1.27018	80.3199	1.39309
2	1093684429	H	6	0.0225	Compound	P40121	CAPG	HMEC	p27	3879	21.675	178.472	178.472	0.955731	0.955731	795.472	795.472	1186.59	1186.59	357.939	357.939	7844.89	-0.725991	245.74	245.74	344.456	344.456	189.399	189.399	2034.09	2034.09	3.9495	3.9495	206	206	3108	3108	5.31065	2.41949	80.1237	178.385	5.31065	-1.11839	80.1237	1.33803
2	1093684429	H	7	0.0095	Compound	Q6E0U4	DMKN	HMEC	p27	4735	48.5257	185.155	185.155	0.952935	0.952935	713.606	713.606	1324.06	1324.06	354.605	354.605	7948.01	0.57901	217.081	217.081	375.561	375.561	188.769	188.769	2025.43	2025.43	4.01272	4.01272	231	231	3681	3681	4.87856	3.57839	77.7402	89.1899	4.87856	-1.65409	77.7402	0.668997
2	1093684429	H	8	0.0357143	Compound	P04141	CSF2	HMEC	p27	4838	51.7566	181.609	181.609	0.95395	0.95395	790.621	790.621	1232.56	1232.56	369.261	369.261	8037.75	1.71461	247.153	247.153	357.995	357.995	204.136	204.136	2094.78	2094.78	3.95741	3.95741	242	242	3827	3827	5.00207	3.24714	79.1029	140.185	5.00207	-1.50097	79.1029	1.0515
2	1093684429	H	9	0.03125	Compound	O95633	FSTL3	HMEC	p27	4466	40.0878	181.554	181.554	0.952857	0.952857	696.004	696.004	1326.18	1326.18	361.205	361.205	8068.44	2.10304	219.368	219.368	379.984	379.984	196.809	196.809	2150.43	2150.43	3.90955	3.90955	192	192	3478	3478	4.29915	5.13246	77.8773	94.319	4.29915	-2.37244	77.8773	0.707469
2	1093684429	H	10	0.028	Compound	Q02763	TEK	HMEC	p27	5126	60.7905	183.541	183.541	0.95375	0.95375	766.566	766.566	1333.57	1333.57	379.214	379.214	8459.57	7.05256	236.864	236.864	382.093	382.093	213.297	213.297	2188.53	2188.53	3.99853	3.99853	197	197	3960	3960	3.84315	6.3555	77.2532	70.9649	3.84315	-2.93779	77.2532	0.532294
2	1093684429	H	11	0.0204275	Compound	P05067	APP	HMEC	p27	4743	48.7767	179.803	179.803	0.952434	0.952434	705.945	705.945	1301.25	1301.25	374.804	374.804	8574	8.5007	226.283	226.283	389.714	389.714	214.99	214.99	2288.57	2288.57	3.91162	3.91162	216	216	3716	3716	4.55408	4.4487	78.347	111.898	4.55408	-2.05638	78.347	0.839323
2	1093684429	H	12	0.0357143	Compound	Q9HBE5	IL21R	HMEC	p27	3882	21.7691	181.933	181.933	0.955226	0.955226	775.032	775.032	1386.89	1386.89	379.401	379.401	8246.64	4.35804	239.594	239.594	388.655	388.655	210.939	210.939	2101.15	2101.15	4.02159	4.02159	171	171	2993	2993	4.40495	4.8487	77.0994	65.2099	4.40495	-2.24128	77.0994	0.489128
2	1093684429	H	13	0.0225	Compound	Q9GZX3	CHST6	HMEC	p27	4757	49.2158	178.391	178.391	0.952876	0.952876	808.003	808.003	1500.12	1500.12	374.683	374.683	8312.09	5.18633	260.309	260.309	440.869	440.869	216.876	216.876	2264.65	2264.65	3.84264	3.84264	278	278	3521	3521	5.84402	0.988913	74.0172	-50.1318	5.84402	-0.457119	74.0172	-0.376029
2	1093684429	H	14	0.0191429	Compound	Q9BXJ3	C1QTNF4	HMEC	p27	4716	47.9297	179.867	179.867	0.952288	0.952288	784.04	784.04	1563.2	1563.2	359.89	359.89	8279.28	4.77106	251.291	251.291	447.466	447.466	208.724	208.724	2248.4	2248.4	3.85941	3.85941	270	270	3424	3424	5.72519	1.30763	72.6039	-103.021	5.72519	-0.604442	72.6039	-0.772743
2	1093684429	H	15	0.0225	Compound	P09958	FURIN	HMEC	p27	4660	46.1731	183.142	183.142	0.951758	0.951758	671.982	671.982	1439.26	1439.26	352.178	352.178	8206.92	3.85541	212.368	212.368	410.877	410.877	200.315	200.315	2223.79	2223.79	3.89194	3.89194	225	225	3489	3489	4.82833	3.71314	74.8712	-18.173	4.82833	-1.71637	74.8712	-0.136313
2	1093684429	H	16	0.0225	Compound	P42081	CD86	HMEC	p27	5226	63.9272	184.378	184.378	0.953037	0.953037	786.791	786.791	1393.5	1393.5	374.79	374.79	8279.03	4.76796	246.274	246.274	401.476	401.476	212.246	212.246	2176.93	2176.93	3.926	3.926	237	237	4009	4009	4.53502	4.49983	76.7126	50.7336	4.53502	-2.08002	76.7126	0.380543
2	1093684429	H	17		CDK4/6 Inhibitor Control			HMEC		1038	-67.4404	164.742	164.742	0.964642	0.964642	1287.64	1287.64	2322.16	2322.16	458.544	458.544	5276.34	-33.2299	399.377	399.377	546.082	546.082	243.003	243.003	1314.48	1314.48	3.30978	3.30978	336	336	721	721	32.3699	-70.1571	69.4605	-220.653	32.3699	32.4296	69.4605	-1.65508
2	1093684429	H	18		TGFB2			HMEC		1559	-51.0979	168.656	168.656	0.957737	0.957737	1149.8	1149.8	2384.17	2384.17	450.123	450.123	7731.7	-2.15837	342.111	342.111	592.431	592.431	219.43	219.43	1906.96	1906.96	3.72654	3.72654	259	259	1111	1111	16.6132	-27.8955	71.2636	-153.177	16.6132	12.8945	71.2636	-1.14895
2	1093684429	H	19	0.03125	Compound	P14784	IL2RB	HMEC	p27	4910	54.0151	182.862	182.862	0.952834	0.952834	708.925	708.925	1297.27	1297.27	358.325	358.325	8281.65	4.8011	218.897	218.897	370.63	370.63	197.328	197.328	2189.12	2189.12	3.93939	3.93939	197	197	3859	3859	4.01222	5.90204	78.5947	121.166	4.01222	-2.72818	78.5947	0.908842
2	1093684429	H	20	0.0225	Compound	Q16595	FXN	HMEC	p27	4551	42.7541	183.246	183.246	0.952573	0.952573	756.1	756.1	1379.5	1379.5	339.408	339.408	8333.26	5.45421	234.396	234.396	388.82	388.82	184.19	184.19	2254.23	2254.23	3.89695	3.89695	224	224	3473	3473	4.922	3.4619	76.3129	35.7762	4.922	-1.60024	76.3129	0.268351
2	1093684429	H	21	0.0225	Compound	Q9Y2A9	B3GNT3	HMEC	p27	4835	51.6625	179.384	179.384	0.951747	0.951747	657.21	657.21	1365.29	1365.29	342.795	342.795	7818.28	-1.06268	208.439	208.439	385.754	385.754	187.317	187.317	2104.7	2104.7	3.88527	3.88527	208	208	3706	3706	4.30196	5.12491	76.6494	48.3699	4.30196	-2.36895	76.6494	0.362814
2	1093684429	H	22	0.0225	Compound	Q8WXW3-4	PIBF1	HMEC	p27	5325	67.0326	185.871	185.871	0.952567	0.952567	719.99	719.99	1216.13	1216.13	335.898	335.898	7935.31	0.418251	222.978	222.978	355.595	355.595	183.075	183.075	2131.75	2131.75	3.94305	3.94305	216	216	4205	4205	4.05634	5.78371	78.9671	135.103	4.05634	-2.67348	78.9671	1.01338
2	1093684429	H	23		PBS Control			HMEC		5308	66.4994	185.435	185.435	0.952715	0.952715	689.018	689.018	1315.33	1315.33	333.865	333.865	7788.12	-1.44437	209.578	209.578	366.938	366.938	174.376	174.376	2067.59	2067.59	3.91342	3.91342	319	319	4141	4141	6.0098	0.544277	78.0143	99.4467	6.0098	-0.251588	78.0143	0.745931
2	1093684429	I	2		TGFB1			HMEC		1395	-56.2422	165.757	165.757	0.960264	0.960264	1074.9	1074.9	1991.11	1991.11	404.947	404.947	6736.62	-14.7506	311.66	311.66	509.441	509.441	180.268	180.268	1618.73	1618.73	3.7727	3.7727	257	257	1040	1040	18.4229	-32.7494	74.552	-30.1209	18.4229	15.1382	74.552	-0.225931
2	1093684429	I	3	0.01475	Compound	O00462	MANBA	HMEC	p27	4315	35.3513	182.34	182.34	0.953937	0.953937	788.011	788.011	1273.74	1273.74	323.645	323.645	7355.11	-6.92387	239.306	239.306	365.054	365.054	161.852	161.852	1925.71	1925.71	3.93555	3.93555	222	222	3360	3360	5.14484	2.8642	77.8679	93.9675	5.14484	-1.32395	77.8679	0.704833
2	1093684429	I	4	0.00675	Compound	Q2L4Q9	PRSS53	HMEC	p27	4072	27.729	176.107	176.107	0.95095	0.95095	747.983	747.983	1243.94	1243.94	324.431	324.431	7854.71	-0.601632	240.337	240.337	363.271	363.271	172.066	172.066	2160.5	2160.5	3.75335	3.75335	233	233	3209	3209	5.722	1.31617	78.8065	129.091	5.722	-0.608393	78.8065	0.968286
2	1093684429	I	5	0.01625	Compound	Q8NFP4	MDGA1	HMEC	p27	4836	51.6939	186.233	186.233	0.951896	0.951896	714.902	714.902	1363.3	1363.3	328.198	328.198	7673.05	-2.9005	222.918	222.918	381.901	381.901	175.699	175.699	2033.82	2033.82	3.89939	3.89939	272	272	3666	3666	5.62448	1.57774	75.8064	16.824	5.62448	-0.729299	75.8064	0.126194
2	1093684429	I	6	0.02535	Compound	Q01638	IL1RL1	HMEC	p27	4604	44.4166	180.001	180.001	0.951501	0.951501	716.295	716.295	1408.27	1408.27	345.365	345.365	7918.81	0.209487	228.394	228.394	408.006	408.006	194.483	194.483	2071.13	2071.13	3.92835	3.92835	250	250	3457	3457	5.43006	2.0992	75.0869	-10.1035	5.43006	-0.970343	75.0869	-0.0757845
2	1093684429	I	7		PBS Control			HMEC		4263	33.7202	176.874	176.874	0.955625	0.955625	823.642	823.642	1306.41	1306.41	363.806	363.806	7570.96	-4.1924	257.637	257.637	392.649	392.649	199.189	199.189	1990.74	1990.74	3.91443	3.91443	213	213	3310	3310	4.99648	3.26212	77.6449	85.6205	4.99648	-1.50789	77.6449	0.642223
2	1093684429	I	8		TGFB1			HMEC		2063	-35.2886	169.319	169.319	0.958218	0.958218	1060.17	1060.17	2096.08	2096.08	419.854	419.854	8281.07	4.79374	315.138	315.138	549.43	549.43	211.48	211.48	2062.87	2062.87	3.94191	3.94191	203	203	1456	1456	9.84004	-9.72894	70.5768	-178.878	9.84004	4.49714	70.5768	-1.34173
2	1093684429	I	9	0.0225	Compound	Q9NZH8	IL36G	HMEC	p27	4319	35.4768	180.33	180.33	0.954219	0.954219	784.225	784.225	1238.33	1238.33	376.891	376.891	7433.84	-5.92757	247.899	247.899	363.69	363.69	207.168	207.168	1943.2	1943.2	3.90979	3.90979	238	238	3418	3418	5.51053	1.88336	79.1387	141.523	5.51053	-0.870572	79.1387	1.06153
2	1093684429	I	10	0.0225	Compound	Q96CG8	CTHRC1	HMEC	p27	4980	56.2108	178.538	178.538	0.953983	0.953983	764.543	764.543	1241.68	1241.68	376.979	376.979	8126.85	2.8422	247.584	247.584	373.973	373.973	212.301	212.301	2166.93	2166.93	3.89907	3.89907	265	265	3973	3973	5.32129	2.39096	79.7791	165.489	5.32129	-1.1052	79.7791	1.2413
2	1093684429	I	11	0.0225	Compound	P31947	SFN	HMEC	p27	4920	54.3287	183.559	183.559	0.954071	0.954071	853.661	853.661	1351.75	1351.75	380.004	380.004	7993.49	1.15456	268.514	268.514	396.757	396.757	215.212	215.212	2074.18	2074.18	3.98218	3.98218	261	261	3819	3819	5.30488	2.43496	77.6219	84.7634	5.30488	-1.12554	77.6219	0.635794
2	1093684429	I	12	0.0225	Compound	O95994	AGR2	HMEC	p27	4678	46.7378	179.395	179.395	0.952681	0.952681	754.216	754.216	1359.12	1359.12	399.539	399.539	8207.12	3.85794	240.977	240.977	410.286	410.286	232.814	232.814	2186.12	2186.12	3.91861	3.91861	197	197	3615	3615	4.2112	5.36835	77.2766	71.8402	4.2112	-2.48148	77.2766	0.53886
2	1093684429	I	13	0.0185	Compound	O95498	VNN2	HMEC	p27	5060	58.7202	185.335	185.335	0.954775	0.954775	773.564	773.564	1323.72	1323.72	376.696	376.696	7847.88	-0.68815	236.707	236.707	387.147	387.147	212.499	212.499	1984.98	1984.98	4.0806	4.0806	171	171	3928	3928	3.37945	7.59922	77.6285	85.0069	3.37945	-3.51269	77.6285	0.637621
2	1093684429	I	14	0.0254825	Compound	P15018	LIF	HMEC	p27	3929	23.2434	180.6	180.6	0.952148	0.952148	794.274	794.274	1346.53	1346.53	378.107	378.107	8632.77	9.24436	256.399	256.399	392.694	392.694	219.992	219.992	2278.52	2278.52	3.9228	3.9228	212	212	3040	3040	5.39577	2.19116	77.3734	75.4613	5.39577	-1.01285	77.3734	0.566021
2	1093684429	I	15	0.0225	Compound	P58499	FAM3B	HMEC	p27	5055	58.5634	184.029	184.029	0.95473	0.95473	788.02	788.02	1322.37	1322.37	364.23	364.23	8184.74	3.57477	246.272	246.272	366.571	366.571	200.411	200.411	2132.16	2132.16	3.97279	3.97279	241	241	3925	3925	4.76756	3.87613	77.6459	85.6596	4.76756	-1.79171	77.6459	0.642517
2	1093684429	I	16	0.0225	Compound	O75326	SEMA7A	HMEC	p27	5734	79.862	181.776	181.776	0.953329	0.953329	717.476	717.476	1323.39	1323.39	349.659	349.659	8134.04	2.93313	226.474	226.474	377.817	377.817	198.176	198.176	2171.51	2171.51	3.9096	3.9096	277	277	4461	4461	4.83083	3.70641	77.7991	91.3926	4.83083	-1.71326	77.7991	0.685519
2	1093684429	I	17	0.01925	Compound	O75487	GPC4	HMEC	p27	4797	50.4705	180.404	180.404	0.953082	0.953082	773.835	773.835	1495.49	1495.49	379.707	379.707	8476.91	7.27204	241.039	241.039	419.324	419.324	215.037	215.037	2259.57	2259.57	3.90439	3.90439	227	227	3582	3582	4.73212	3.97116	74.6717	-25.6416	4.73212	-1.83564	74.6717	-0.192333
2	1093684429	I	18	0.0225	Compound	Q9UJ71	CD207	HMEC	p27	4854	52.2585	185.991	185.991	0.954284	0.954284	745.062	745.062	1306.26	1306.26	350.596	350.596	8946.73	13.2174	237.444	237.444	370.314	370.314	203.408	203.408	2359.46	2359.46	3.97348	3.97348	221	221	3719	3719	4.55295	4.45174	76.6172	47.1648	4.55295	-2.05779	76.6172	0.353774
2	1093684429	I	19	0.006	Compound	O75462	CRLF1	HMEC	p27	5559	74.3727	181.264	181.264	0.954641	0.954641	785.073	785.073	1477.06	1477.06	337.894	337.894	8175.73	3.46067	241.365	241.365	416.441	416.441	189.713	189.713	2172.71	2172.71	3.91314	3.91314	270	270	4132	4132	4.85699	3.63626	74.3299	-38.4306	4.85699	-1.68084	74.3299	-0.288261
2	1093684429	I	20	0.0225	Compound	Q9NP99	TREM1	HMEC	p27	4059	27.3212	180.541	180.541	0.953343	0.953343	730.206	730.206	1362.05	1362.05	354.381	354.381	8248.56	4.3824	223.086	223.086	379.437	379.437	189.4	189.4	2188.45	2188.45	3.91472	3.91472	205	205	3151	3151	5.05051	3.11722	77.63	85.0632	5.05051	-1.44092	77.63	0.638043
2	1093684429	I	21	0.0225	Compound	Q6P179	ERAP2	HMEC	p27	5066	58.9084	187.663	187.663	0.953826	0.953826	711.615	711.615	1429.93	1429.93	339.971	339.971	8221.44	4.03915	220.987	220.987	401.671	401.671	182.03	182.03	2169.65	2169.65	3.96832	3.96832	218	218	3799	3799	4.3032	5.1216	74.9901	-13.7243	4.3032	-2.36742	74.9901	-0.102943
2	1093684429	I	22	0.00625	Compound	Q15198	PDGFRL	HMEC	p27	6333	98.6512	180.905	180.905	0.951919	0.951919	703.845	703.845	1278.75	1278.75	327.791	327.791	7883.65	-0.235445	220.288	220.288	370.166	370.166	178.077	178.077	2133.05	2133.05	3.85923	3.85923	293	293	4969	4969	4.62656	4.2543	78.462	116.2	4.62656	-1.96652	78.462	0.871598
2	1093684429	I	23		TGFB2			HMEC		2014	-36.8256	167.219	167.219	0.956173	0.956173	1036.56	1036.56	2279.81	2279.81	405.403	405.403	8014.5	1.42042	299.676	299.676	586.037	586.037	187.24	187.24	2059.42	2059.42	3.77283	3.77283	215	215	1395	1395	10.6753	-11.9691	69.2651	-227.964	10.6753	5.53266	69.2651	-1.70992
2	1093684429	J	2		CDK4/6 Inhibitor Control			HMEC		853	-73.2434	166.787	166.787	0.961429	0.961429	1333.72	1333.72	2114.11	2114.11	372.974	372.974	4313.15	-45.4187	387.639	387.639	466.974	466.974	182.195	182.195	1014.61	1014.61	2.95396	2.95396	411	411	620	620	48.1829	-112.569	72.6846	-100	48.1829	52.0345	72.6846	-0.750081
2	1093684429	J	3	0.0175	Compound	P48745	NOV	HMEC	p27	4398	37.9548	185.428	185.428	0.954283	0.954283	743.001	743.001	1253.29	1253.29	321.188	321.188	7647.39	-3.22523	224.557	224.557	334.009	334.009	157.553	157.553	1902.37	1902.37	4.10546	4.10546	204	204	3450	3450	4.63847	4.22235	78.4447	115.554	4.63847	-1.95175	78.4447	0.86675
2	1093684429	J	4	0.0225	Compound	P15813	CD1D	HMEC	p27	4693	47.2083	179.643	179.643	0.953477	0.953477	830.894	830.894	1299.6	1299.6	344.286	344.286	8375.93	5.99416	255.338	255.338	370.501	370.501	180.84	180.84	2199.56	2199.56	3.89678	3.89678	225	225	3664	3664	4.79437	3.8042	78.0737	101.67	4.79437	-1.75847	78.0737	0.762607
2	1093684429	J	5	0.0217075	Compound	Q9NZK5	CECR1	HMEC	p27	5462	71.33	182.212	182.212	0.952726	0.952726	706.783	706.783	1188.07	1188.07	348.286	348.286	7568.51	-4.22345	220.779	220.779	350.962	350.962	180.623	180.623	1989.17	1989.17	3.94338	3.94338	241	241	4360	4360	4.4123	4.82897	79.8242	167.177	4.4123	-2.23216	79.8242	1.25397
2	1093684429	J	6	0.0075	Compound	P26012	ITGB8	HMEC	p27	4144	29.9875	177.899	177.899	0.952559	0.952559	854.617	854.617	1346.84	1346.84	367.96	367.96	8333.97	5.46314	266.289	266.289	383.456	383.456	195.295	195.295	2236.15	2236.15	3.83209	3.83209	224	224	3228	3228	5.40541	2.16533	77.8958	95.0096	5.40541	-1.00091	77.8958	0.71265
2	1093684429	J	7		CDK4/6 Inhibitor Control			HMEC		863	-72.9297	168.358	168.358	0.962105	0.962105	1500.28	1500.28	1584.9	1584.9	396.524	396.524	1952.57	-75.291	459.728	459.728	371.128	371.128	246.793	246.793	444.271	444.271	2.04653	2.04653	635	635	703	703	73.5805	-180.689	81.46	228.391	73.5805	83.5224	81.46	1.71312
2	1093684429	J	8		TGFB2			HMEC		1551	-51.3488	165.404	165.404	0.95571	0.95571	1181.87	1181.87	2306.64	2306.64	472.392	472.392	7684.14	-2.76015	350.538	350.538	585.942	585.942	225.272	225.272	1862.78	1862.78	3.81027	3.81027	239	239	1141	1141	15.4094	-24.6667	73.5654	-67.0386	15.4094	11.402	73.5654	-0.502844
2	1093684429	J	9	0.021	Compound	P05156	CFI	HMEC	p27	4387	37.6098	181.516	181.516	0.95472	0.95472	772.46	772.46	1384.86	1384.86	371.445	371.445	7798.98	-1.30693	241.754	241.754	398.5	398.5	207.441	207.441	2011.75	2011.75	4.01486	4.01486	177	177	3387	3387	4.03465	5.84189	77.2054	69.1747	4.03465	-2.70037	77.2054	0.518867
2	1093684429	J	10	0.0225	Compound	P17538	CTRB1	HMEC	p27	4703	47.522	181.501	181.501	0.95467	0.95467	804.521	804.521	1317.29	1317.29	388.875	388.875	8337.17	5.50369	252.048	252.048	387.269	387.269	213.299	213.299	2191.51	2191.51	3.95643	3.95643	228	228	3710	3710	4.84797	3.66045	78.8858	132.06	4.84797	-1.69202	78.8858	0.990556
2	1093684429	J	11	0.01233	Compound	Q8N8U9	BMPER	HMEC	p27	4822	51.2547	183.891	183.891	0.951812	0.951812	775.561	775.561	1372.68	1372.68	395.395	395.395	7935.06	0.415106	253.986	253.986	393.205	393.205	224.119	224.119	2047.31	2047.31	4.00186	4.00186	246	246	3749	3749	5.10162	2.98013	77.7478	89.474	5.10162	-1.37755	77.7478	0.671128
2	1093684429	J	12	0.0357143	Compound	Q16663	CCL15	HMEC	p27	4575	43.5069	179.426	179.426	0.95456	0.95456	790.271	790.271	1386.42	1386.42	400.438	400.438	8012.25	1.39196	250.93	250.93	400.66	400.66	222.333	222.333	2116.66	2116.66	3.9398	3.9398	196	196	3563	3563	4.28415	5.17268	77.8798	94.4121	4.28415	-2.39104	77.8798	0.708167
2	1093684429	J	13	0.019635	Compound	P31994	FCGR2B	HMEC	p27	4879	53.0427	178.987	178.987	0.954354	0.954354	783.683	783.683	1391.1	1391.1	385.59	385.59	7920.88	0.235649	246.678	246.678	405.844	405.844	220.704	220.704	2071.37	2071.37	3.93242	3.93242	226	226	3754	3754	4.6321	4.23945	76.942	59.3182	4.6321	-1.95966	76.942	0.444935
2	1093684429	J	14	0.0225	Compound	O43291	SPINT2	HMEC	p27	4834	51.6311	176.446	176.446	0.952841	0.952841	801.774	801.774	1405.17	1405.17	400.869	400.869	8295.5	4.97633	255.56	255.56	413.637	413.637	226.741	226.741	2246.47	2246.47	3.85968	3.85968	246	246	3737	3737	5.08895	3.0141	77.3066	72.9617	5.08895	-1.39325	77.3066	0.547272
2	1093684429	J	15	0.03125	Compound	Q9UK55	SERPINA10	HMEC	p27	6118	91.9072	184.684	184.684	0.952974	0.952974	694.123	694.123	1403.92	1403.92	376.853	376.853	8283.28	4.8217	220.01	220.01	392.875	392.875	221.047	221.047	2165.8	2165.8	3.97006	3.97006	256	256	4640	4640	4.18437	5.4403	75.8418	18.1462	4.18437	-2.51474	75.8418	0.136111
2	1093684429	J	16	0.00875	Compound	Q9BUN1	MENT	HMEC	p27	5020	57.4655	185.229	185.229	0.954368	0.954368	764.496	764.496	1312.68	1312.68	391.716	391.716	7835.38	-0.846333	241.189	241.189	386.181	386.181	221.574	221.574	2024.5	2024.5	4.01931	4.01931	205	205	3923	3923	4.08367	5.71041	78.1474	104.427	4.08367	-2.6396	78.1474	0.783288
2	1093684429	J	17	0.0165575	Compound	Q9UQ74	PSG8	HMEC	p27	6160	93.2246	184.401	184.401	0.952681	0.952681	704.513	704.513	1293.55	1293.55	375.841	375.841	8048.38	1.84911	225.423	225.423	383.25	383.25	211.877	211.877	2123.31	2123.31	3.93775	3.93775	273	273	4816	4816	4.43182	4.77662	78.1818	105.715	4.43182	-2.20796	78.1818	0.792946
2	1093684429	J	18	0.0357143	Compound	P02458	COL2A1	HMEC	p27	5386	68.9461	180.314	180.314	0.953747	0.953747	728.511	728.511	1352.1	1352.1	382.557	382.557	7913.63	0.143922	229.458	229.458	393.021	393.021	212.125	212.125	2098.47	2098.47	3.92823	3.92823	218	218	4171	4171	4.04753	5.80733	77.4415	78.0112	4.04753	-2.6844	77.4415	0.585147
2	1093684429	J	19	0.01625	Compound	P10147	CCL3	HMEC	p27	5917	85.6023	180.712	180.712	0.953046	0.953046	752.764	752.764	1375.61	1375.61	345.012	345.012	8111.45	2.6473	238.776	238.776	390.974	390.974	195.422	195.422	2181.14	2181.14	3.86301	3.86301	282	282	4536	4536	4.76593	3.88049	76.6605	48.783	4.76593	-1.79373	76.6605	0.365912
2	1093684429	J	20	0.016	Compound	P04070	PROC	HMEC	p27	5376	68.6324	185.229	185.229	0.953001	0.953001	748.901	748.901	1320.76	1320.76	348.338	348.338	7753.28	-1.88517	230.693	230.693	363.71	363.71	189.709	189.709	2025.86	2025.86	3.95676	3.95676	259	259	4181	4181	4.81771	3.74161	77.7716	90.3627	4.81771	-1.72954	77.7716	0.677794
2	1093684429	J	21	0.03125	Compound	P61278	SST	HMEC	p27	4832	51.5684	179.095	179.095	0.952054	0.952054	756.653	756.653	1249.73	1249.73	348.467	348.467	7894.81	-0.0942176	242.164	242.164	374.192	374.192	189.976	189.976	2183.63	2183.63	3.82274	3.82274	308	308	3856	3856	6.37417	-0.433026	79.8013	166.32	6.37417	0.200163	79.8013	1.24753
2	1093684429	J	22	0.0225	Compound	P41222	PTGDS	HMEC	p27	4709	47.7102	176.901	176.901	0.953226	0.953226	755.961	755.961	1236.46	1236.46	362.169	362.169	8005.11	1.30155	238.01	238.01	365.54	365.54	196.778	196.778	2234.6	2234.6	3.80072	3.80072	273	273	3788	3788	5.79741	1.11393	80.4417	190.284	5.79741	-0.514906	80.4417	1.42728
2	1093684429	J	23		Blank Control			HMEC		5596	75.5332	179.7	179.7	0.951213	0.951213	666.71	666.71	1264.39	1264.39	342.224	342.224	7459.07	-5.6083	209.23	209.23	361.34	361.34	178.465	178.465	2027.61	2027.61	3.83682	3.83682	282	282	4423	4423	5.03931	3.14724	79.0386	137.777	5.03931	-1.45479	79.0386	1.03344
2	1093684429	K	2		Blank Control			HMEC		4514	41.5935	183.395	183.395	0.951207	0.951207	678.41	678.41	1132.22	1132.22	300.389	300.389	7142.14	-9.61899	204.645	204.645	323.626	323.626	151.318	151.318	1872.24	1872.24	3.90391	3.90391	198	198	3565	3565	4.38635	4.89857	78.9765	135.454	4.38635	-2.26433	78.9765	1.01601
2	1093684429	K	3	0.0225	Compound	P19652	ORM2	HMEC	p27	4508	41.4053	183.688	183.688	0.952721	0.952721	733.707	733.707	1215.29	1215.29	304.285	304.285	6899.92	-12.6841	226.285	226.285	356.368	356.368	162.931	162.931	1827.27	1827.27	3.87954	3.87954	218	218	3458	3458	4.83585	3.69296	76.7081	50.5646	4.83585	-1.70705	76.7081	0.379276
2	1093684429	K	4	0.009	Compound	P27487	DPP4	HMEC	p27	5667	77.7604	182.934	182.934	0.951361	0.951361	650.442	650.442	1328.72	1328.72	304.231	304.231	7385.51	-6.53928	206.133	206.133	385.973	385.973	166.362	166.362	1972.71	1972.71	3.87192	3.87192	250	250	4247	4247	4.41151	4.8311	74.9426	-15.501	4.41151	-2.23315	74.9426	-0.11627
2	1093684429	K	5	0.0225	Compound	P47972	NPTX2	HMEC	p27	4228	32.6223	179.981	179.981	0.951117	0.951117	718.602	718.602	1262.66	1262.66	343.018	343.018	7423.33	-6.06068	231.933	231.933	385.576	385.576	188.92	188.92	2014.38	2014.38	3.85035	3.85035	227	227	3312	3312	5.36897	2.26306	78.3349	111.444	5.36897	-1.04608	78.3349	0.835918
2	1093684429	K	6	0.0225	Compound	P20151	KLK2	HMEC	p27	5139	61.1982	179.046	179.046	0.951834	0.951834	656.787	656.787	1273.89	1273.89	339.899	339.899	7528.39	-4.73115	209.688	209.688	368.254	368.254	181.446	181.446	2012.63	2012.63	3.86167	3.86167	238	238	4014	4014	4.63125	4.24172	78.1086	102.974	4.63125	-1.9607	78.1086	0.77239
2	1093684429	K	7	0.0225	Compound	P48023	FASLG	HMEC	p27	4231	32.7164	185.69	185.69	0.952961	0.952961	734.745	734.745	1419.17	1419.17	339.31	339.31	7555.05	-4.39373	224.643	224.643	405.476	405.476	189.005	189.005	1970.27	1970.27	3.98603	3.98603	180	180	3143	3143	4.25431	5.25271	74.285	-40.1099	4.25431	-2.42803	74.285	-0.300857
2	1093684429	K	8	0.03125	Compound	Q9NY56	OBP2A	HMEC	p27	4199	31.7127	183.718	183.718	0.952599	0.952599	730.288	730.288	1334.29	1334.29	371.637	371.637	7775.65	-1.60218	233.34	233.34	397.09	397.09	205.237	205.237	2059.1	2059.1	3.93894	3.93894	236	236	3255	3255	5.62039	1.58873	77.5185	80.8905	5.62039	-0.734379	77.5185	0.606745
2	1093684429	K	9	0.021	Compound	O75493	CA11	HMEC	p27	5155	61.7001	184.205	184.205	0.95507	0.95507	776.117	776.117	1297.94	1297.94	340.59	340.59	7337.52	-7.1465	240.943	240.943	372.672	372.672	190.586	190.586	1901	1901	4.00265	4.00265	239	239	3930	3930	4.63628	4.22824	76.2367	32.9234	4.63628	-1.95448	76.2367	0.246953
2	1093684429	K	10	0.0225	Compound	Q96PE7	MCEE	HMEC	p27	3966	24.404	180.061	180.061	0.953623	0.953623	795.663	795.663	1402.24	1402.24	354.695	354.695	7607.34	-3.73204	245.201	245.201	404.11	404.11	199.801	199.801	2038.38	2038.38	3.84565	3.84565	222	222	3015	3015	5.59758	1.6499	76.0212	24.8596	5.59758	-0.762654	76.0212	0.186467
2	1093684429	K	11	0.0225	Compound	P52961	ART1	HMEC	p27	4490	40.8407	184.484	184.484	0.954617	0.954617	808.461	808.461	1392.05	1392.05	370.392	370.392	7634.94	-3.38284	260.833	260.833	413.701	413.701	211.667	211.667	1990.12	1990.12	3.99178	3.99178	230	230	3375	3375	5.12249	2.92414	75.167	-7.10397	5.12249	-1.35166	75.167	-0.0532855
2	1093684429	K	12	0.0225	Compound	P02458	COL2A1	HMEC	p27	3972	24.5922	182.026	182.026	0.954019	0.954019	793.199	793.199	1332.54	1332.54	401.72	401.72	7387.84	-6.50974	254.903	254.903	392.681	392.681	223.439	223.439	1863.71	1863.71	4.06537	4.06537	204	204	3113	3113	5.13595	2.88804	78.3736	112.892	5.13595	-1.33498	78.3736	0.846784
2	1093684429	K	13	0.0225	Compound	Q10588	BST1	HMEC	p27	4597	44.197	180.016	180.016	0.954667	0.954667	837.439	837.439	1493.53	1493.53	375.739	375.739	7660.18	-3.06342	261.51	261.51	425.396	425.396	214.276	214.276	1994.6	1994.6	3.94536	3.94536	254	254	3402	3402	5.52534	1.84365	74.0048	-50.5977	5.52534	-0.852213	74.0048	-0.379524
2	1093684429	K	14	0.021	Compound	Q13316	DMP1	HMEC	p27	4932	54.7051	183.354	183.354	0.952787	0.952787	729.669	729.669	1391.02	1391.02	349.465	349.465	7951.05	0.617475	230.318	230.318	389.755	389.755	197.946	197.946	2093.93	2093.93	3.94629	3.94629	216	216	3709	3709	4.37956	4.91678	75.2028	-5.76723	4.37956	-2.27275	75.2028	-0.0432589
2	1093684429	K	15	0.03125	Compound	Q969H8	MYDGF	HMEC	p27	4307	35.1004	179.969	179.969	0.953816	0.953816	790.17	790.17	1392.36	1392.36	366.883	366.883	7561.47	-4.31257	245.507	245.507	396.279	396.279	206.644	206.644	1978.98	1978.98	3.93431	3.93431	231	231	3268	3268	5.36336	2.2781	75.8765	19.4447	5.36336	-1.05304	75.8765	0.145851
2	1093684429	K	16	0.0225	Compound	P17931	LGALS3	HMEC	p27	5386	68.9461	181.897	181.897	0.952596	0.952596	760.635	760.635	1480.08	1480.08	360.774	360.774	8162.18	3.28919	240.997	240.997	417.699	417.699	205.791	205.791	2208.59	2208.59	3.84978	3.84978	292	292	3997	3997	5.42146	2.12227	74.2109	-42.8839	5.42146	-0.981003	74.2109	-0.321664
2	1093684429	K	17	0.01525	Compound	P08620	FGF4	HMEC	p27	4691	47.1455	180.179	180.179	0.95289	0.95289	773.173	773.173	1416.3	1416.3	348.669	348.669	7700.32	-2.55543	245.355	245.355	396.673	396.673	198.542	198.542	2080.96	2080.96	3.84799	3.84799	225	225	3491	3491	4.79642	3.79872	74.4191	-35.0933	4.79642	-1.75593	74.4191	-0.263228
2	1093684429	K	18	0.0225	Compound	O94772	LY6H	HMEC	p27	5471	71.6123	181.085	181.085	0.952589	0.952589	657.04	657.04	1332.47	1332.47	349.754	349.754	7950.29	0.607903	209.822	209.822	380.642	380.642	197.128	197.128	2164.85	2164.85	3.88797	3.88797	256	256	4189	4189	4.67922	4.11306	76.5674	45.2984	4.67922	-1.90124	76.5674	0.339775
2	1093684429	K	19	0.0225	Compound	Q9H7Y0	CXorf36	HMEC	p27	4671	46.5182	182.838	182.838	0.95354	0.95354	760.096	760.096	1404.55	1404.55	344.165	344.165	7602.11	-3.79829	236.85	236.85	408.347	408.347	193.82	193.82	2000.84	2000.84	3.92753	3.92753	259	259	3543	3543	5.54485	1.79132	75.851	18.4911	5.54485	-0.828026	75.851	0.138698
2	1093684429	K	20	0.0225	Compound	Q6EBC2	IL31	HMEC	p27	5174	62.2961	178.14	178.14	0.951238	0.951238	762.202	762.202	1415.66	1415.66	348.166	348.166	8156.12	3.21259	242.468	242.468	406.685	406.685	194.773	194.773	2266.1	2266.1	3.78035	3.78035	277	277	3905	3905	5.35369	2.30404	75.4735	4.36511	5.35369	-1.06503	75.4735	0.0327418
2	1093684429	K	21	0.0225	Compound	Q13510	ASAH1	HMEC	p27	5236	64.2409	181.079	181.079	0.952358	0.952358	716.065	716.065	1190.12	1190.12	332.8	332.8	7700.23	-2.55652	225.291	225.291	348.257	348.257	182.334	182.334	2092.8	2092.8	3.87112	3.87112	271	271	4142	4142	5.17571	2.78142	79.1062	140.306	5.17571	-1.28569	79.1062	1.05241
2	1093684429	K	22	0.0215	Compound	Q9Y2Y8	PRG3	HMEC	p27	4517	41.6876	166.551	166.551	0.956936	0.956936	762.843	762.843	1244.66	1244.66	325.369	325.369	7656.37	-3.11157	244.368	244.368	366	366	180.586	180.586	2147.75	2147.75	3.68913	3.68913	288	288	3506	3506	6.37591	-0.437695	77.6179	84.6115	6.37591	0.202322	77.6179	0.634655
2	1093684429	K	23		CDK4/6 Inhibitor Control			HMEC		967	-69.6675	170.994	170.994	0.962924	0.962924	1173.19	1173.19	2053.11	2053.11	380.356	380.356	4104.36	-48.0609	340.435	340.435	452.837	452.837	195.172	195.172	1045.78	1045.78	3.02044	3.02044	389	389	712	712	40.2275	-91.2321	73.6298	-64.6309	40.2275	42.1714	73.6298	-0.484785
2	1093684429	L	2		TGFB2			HMEC		1775	-44.3225	171.195	171.195	0.95527	0.95527	1121.7	1121.7	2084.09	2084.09	428.367	428.367	7063.63	-10.6125	346.885	346.885	528.658	528.658	217.113	217.113	1678.59	1678.59	3.84444	3.84444	302	302	1240	1240	17.0141	-28.9707	69.8592	-205.735	17.0141	13.3915	69.8592	-1.54318
2	1093684429	L	3	0.0305714	Compound	P07858	CTSB	HMEC	p27	4222	32.4341	183.44	183.44	0.950395	0.950395	712.233	712.233	1206	1206	332.282	332.282	7864.47	-0.478212	217.258	217.258	343.402	343.402	166.066	166.066	2115.3	2115.3	3.87188	3.87188	207	207	3390	3390	4.90289	3.51315	80.2937	184.745	4.90289	-1.62393	80.2937	1.38574
2	1093684429	L	4	0.0225	Compound	P52798	EFNA4	HMEC	p27	3882	21.7691	164.354	164.354	0.948926	0.948926	782.05	782.05	1129.6	1129.6	368.144	368.144	8085.51	2.31896	259.467	259.467	355.104	355.104	199.135	199.135	2352.91	2352.91	3.57546	3.57546	219	219	3144	3144	5.64142	1.53231	80.9892	210.772	5.64142	-0.708299	80.9892	1.58096
2	1093684429	L	5	0.0225	Compound	P34810	CD68	HMEC	p27	5993	87.9862	180.038	180.038	0.952286	0.952286	695.301	695.301	1088.71	1088.71	339.641	339.641	7969.78	0.854458	218.684	218.684	317.21	317.21	174.777	174.777	2113.16	2113.16	3.92387	3.92387	283	283	4894	4894	4.72218	3.99784	81.6619	235.948	4.72218	-1.84798	81.6619	1.7698
2	1093684429	L	6	0.0225	Compound	P04629	NTRK1	HMEC	p27	4417	38.5508	178.25	178.25	0.952596	0.952596	775.725	775.725	1227.73	1227.73	344.954	344.954	7923.33	0.266717	242.57	242.57	347.891	347.891	179.776	179.776	2181.36	2181.36	3.80704	3.80704	299	299	3504	3504	6.7693	-1.49281	79.3299	148.677	6.7693	0.690042	79.3299	1.1152
2	1093684429	L	7	0.0225	Compound	Q8N4F0	BPIFB2	HMEC	p27	5142	61.2923	184.6	184.6	0.951741	0.951741	686.735	686.735	1296.35	1296.35	342.671	342.671	7733.36	-2.13736	214.872	214.872	377.21	377.21	185.767	185.767	2054.59	2054.59	3.90104	3.90104	234	234	3980	3980	4.55076	4.45761	77.4018	76.5245	4.55076	-2.0605	77.4018	0.573996
2	1093684429	L	8	0.0165714	Compound	Q8WXD2	SCG3	HMEC	p27	5302	66.3112	185.927	185.927	0.953835	0.953835	820.355	820.355	1476.51	1476.51	356.277	356.277	7911.97	0.122962	252.675	252.675	427.043	427.043	199.65	199.65	2089.32	2089.32	3.93177	3.93177	318	318	3905	3905	5.99774	0.576623	73.6515	-63.8201	5.99774	-0.26654	73.6515	-0.478703
2	1093684429	L	9	0.0195	Compound	Q68BL7	OLFML2A	HMEC	p27	4788	50.1882	183.968	183.968	0.952338	0.952338	699.262	699.262	1171.75	1171.75	344.036	344.036	8063.03	2.03451	216.868	216.868	331.051	331.051	186.132	186.132	2134.36	2134.36	3.89651	3.89651	218	218	3841	3841	4.55305	4.45147	80.2214	182.039	4.55305	-2.05766	80.2214	1.36544
2	1093684429	L	10	0.01075	Compound	P22079	LPO	HMEC	p27	4655	46.0163	181.334	181.334	0.953134	0.953134	782.875	782.875	1312.09	1312.09	364.765	364.765	8026.58	1.57329	247.549	247.549	377.738	377.738	204.884	204.884	2131.3	2131.3	3.89771	3.89771	248	248	3624	3624	5.3276	2.37401	77.8518	93.3637	5.3276	-1.09737	77.8518	0.700304
2	1093684429	L	11	0.012475	Compound	Q9UKZ9	PCOLCE2	HMEC	p27	4053	27.133	180.59	180.59	0.952655	0.952655	759.606	759.606	1243.34	1243.34	398.3	398.3	7886.25	-0.202573	245.558	245.558	391.885	391.885	228.932	228.932	2103.48	2103.48	3.89084	3.89084	206	206	3219	3219	5.08265	3.03099	79.4227	152.149	5.08265	-1.40106	79.4227	1.14124
2	1093684429	L	12	0.0125	Compound	P50281	MMP14	HMEC	p27	5493	72.3024	176.261	176.261	0.953162	0.953162	767.723	767.723	1220.03	1220.03	389.173	389.173	8149.43	3.12784	243.617	243.617	366.022	366.022	218.232	218.232	2178.56	2178.56	3.87738	3.87738	268	268	4398	4398	4.87894	3.57739	80.0655	176.207	4.87894	-1.65363	80.0655	1.3217
2	1093684429	L	13	0.0202725	Compound	P22413	ENPP1	HMEC	p27	5032	57.8419	180.289	180.289	0.951335	0.951335	695.185	695.185	1276.04	1276.04	392.323	392.323	7752.48	-1.89536	227.532	227.532	384.94	384.94	220.426	220.426	2061.97	2061.97	3.91045	3.91045	257	257	3967	3967	5.10731	2.96486	78.8355	130.175	5.10731	-1.37048	78.8355	0.97642
2	1093684429	L	14	0.006	Compound	Q9NPH3	IL1RAP	HMEC	p27	5309	66.5307	186.604	186.604	0.953124	0.953124	786.237	786.237	1480.58	1480.58	378.927	378.927	7808.34	-1.18851	248.514	248.514	431.164	431.164	221.189	221.189	2030.72	2030.72	3.98791	3.98791	251	251	3916	3916	4.72782	3.9827	73.7615	-59.7005	4.72782	-1.84098	73.7615	-0.447802
2	1093684429	L	15	0.0126825	Compound	Q96FE5	LINGO1	HMEC	p27	5292	65.9975	184.341	184.341	0.952868	0.952868	710.543	710.543	1392.88	1392.88	373.033	373.033	7888.69	-0.171616	223.449	223.449	400.896	400.896	211.639	211.639	2035.84	2035.84	4.00349	4.00349	240	240	4020	4020	4.53515	4.49948	75.9637	22.7095	4.53515	-2.07985	75.9637	0.170339
2	1093684429	L	16	0.0111429	Compound	Q8TEU8	WFIKKN2	HMEC	p27	5617	76.192	179.032	179.032	0.95174	0.95174	801.323	801.323	1455.96	1455.96	367.204	367.204	8380.57	6.05287	258.322	258.322	432.151	432.151	213.633	213.633	2319.92	2319.92	3.83521	3.83521	353	353	4243	4243	6.28449	-0.192496	75.5385	6.79848	6.28449	0.0889799	75.5385	0.0509941
2	1093684429	L	17	0.0225	Compound	P52823	STC1	HMEC	p27	4952	55.3325	181.372	181.372	0.951941	0.951941	736.831	736.831	1391	1391	374.436	374.436	7689.88	-2.68756	237.939	237.939	416.771	416.771	218.559	218.559	2141.41	2141.41	3.79591	3.79591	318	318	3744	3744	6.42165	-0.560362	75.6058	9.31578	6.42165	0.259024	75.6058	0.069876
2	1093684429	L	18	0.0225	Compound	P02461	COL3A1	HMEC	p27	6057	89.9937	179.926	179.926	0.95229	0.95229	760.213	760.213	1298.91	1298.91	354.698	354.698	7988.7	1.0939	243.727	243.727	374.841	374.841	201.699	201.699	2216.72	2216.72	3.8207	3.8207	329	329	4724	4724	5.43173	2.09472	77.9924	98.6267	5.43173	-0.968272	77.9924	0.739781
2	1093684429	L	19	0.0225	Compound	Q6JVE5	LCN12	HMEC	p27	4936	54.8306	182.737	182.737	0.953203	0.953203	706.262	706.262	1421.72	1421.72	345.012	345.012	7693.2	-2.64554	221.143	221.143	406.579	406.579	192.853	192.853	2051.78	2051.78	3.88357	3.88357	250	250	3677	3677	5.06483	3.0788	74.4935	-32.3085	5.06483	-1.42316	74.4935	-0.24234
2	1093684429	L	20	0.0182857	Compound	P07093	SERPINE2	HMEC	p27	5218	63.6763	183.394	183.394	0.952785	0.952785	746.186	746.186	1423.96	1423.96	351.834	351.834	7586.43	-3.9967	230.434	230.434	401.467	401.467	197.124	197.124	2011.68	2011.68	3.89718	3.89718	278	278	3959	3959	5.32771	2.37372	75.872	19.2762	5.32771	-1.09724	75.872	0.144588
2	1093684429	L	21	0.0074325	Compound	P78504	JAG1	HMEC	p27	5252	64.7428	185.771	185.771	0.953281	0.953281	689.553	689.553	1415.93	1415.93	347.708	347.708	7880.77	-0.271907	210.516	210.516	386.365	386.365	191.78	191.78	2077.15	2077.15	3.93409	3.93409	250	250	4006	4006	4.76009	3.89615	76.2757	34.3844	4.76009	-1.80097	76.2757	0.257911
2	1093684429	L	22	0.0225	Compound	Q01151	CD83	HMEC	p27	5609	75.941	182.654	182.654	0.952368	0.952368	691.61	691.61	1275.33	1275.33	323.335	323.335	7517.8	-4.86508	211.663	211.663	366.884	366.884	174.586	174.586	2041.99	2041.99	3.86851	3.86851	260	260	4386	4386	4.63541	4.23057	78.1958	106.236	4.63541	-1.95555	78.1958	0.796859
2	1093684429	L	23		TGFB1			HMEC		2640	-17.1895	183.61	183.61	0.955819	0.955819	948.587	948.587	1993.7	1993.7	356.464	356.464	7293.53	-7.70318	260.708	260.708	486.975	486.975	168.749	168.749	1737.71	1737.71	4.04699	4.04699	256	256	1845	1845	9.69697	-9.34521	69.8864	-204.717	9.69697	4.31976	69.8864	-1.53554
2	1093684429	M	2		PBS Control			HMEC		2446	-23.2748	175.08	175.08	0.956714	0.956714	972.674	972.674	2060.21	2060.21	381.992	381.992	8167.23	3.35315	302.754	302.754	527.048	527.048	177.519	177.519	2008.04	2008.04	4.07796	4.07796	176	176	1681	1681	7.19542	-2.63572	68.7244	-248.198	7.19542	1.21835	68.7244	-1.86169
2	1093684429	M	3	0.0225	Compound	Q9H2X3	CLEC4M	HMEC	p27	4926	54.5169	178.055	178.055	0.952939	0.952939	719.73	719.73	1171.79	1171.79	321.813	321.813	7429.96	-5.97672	226.043	226.043	337.089	337.089	175.141	175.141	2022.88	2022.88	3.80638	3.80638	269	269	3888	3888	5.46082	2.0167	78.9281	133.643	5.46082	-0.932208	78.9281	1.00244
2	1093684429	M	4	0.00725	Compound	P22303	ACHE	HMEC	p27	5762	80.7403	179.503	179.503	0.950947	0.950947	622.577	622.577	1078.64	1078.64	308.227	308.227	7384.89	-6.54708	195.587	195.587	317.249	317.249	160.687	160.687	1990.74	1990.74	3.83647	3.83647	276	276	4648	4648	4.79	3.81592	80.6664	198.694	4.79	-1.76388	80.6664	1.49037
2	1093684429	M	5		PBS Control			HMEC		3788	18.8206	175.391	175.391	0.956919	0.956919	755.663	755.663	1268.73	1268.73	356.548	356.548	7168.73	-9.28249	230.321	230.321	356.733	356.733	184.662	184.662	1827.67	1827.67	3.94241	3.94241	263	263	3000	3000	6.94298	-1.95864	79.1975	143.722	6.94298	0.905367	79.1975	1.07803
2	1093684429	M	6		TGFB1			HMEC		2200	-30.9912	173.313	173.313	0.958454	0.958454	1015.27	1015.27	1906.83	1906.83	411.965	411.965	7866.19	-0.456351	290.66	290.66	489.171	489.171	197.165	197.165	1906.02	1906.02	3.97566	3.97566	236	236	1619	1619	10.7273	-12.1086	73.5909	-66.0856	10.7273	5.59713	73.5909	-0.495696
2	1093684429	M	7	0.0225	Compound	P19875	CXCL2	HMEC	p27	3936	23.463	178.574	178.574	0.953256	0.953256	799.695	799.695	1383.48	1383.48	345.332	345.332	7539.42	-4.59156	249.949	249.949	394.21	394.21	190.213	190.213	2015.29	2015.29	3.88204	3.88204	231	231	2965	2965	5.8689	0.922175	75.3303	-0.994989	5.8689	-0.426269	75.3303	-0.00746323
2	1093684429	M	8	0.0225	Compound	O75015	FCGR3B	HMEC	p27	5667	77.7604	182.436	182.436	0.952316	0.952316	676.052	676.052	1189.55	1189.55	348.048	348.048	7894.8	-0.0944091	214.691	214.691	355.676	355.676	191.645	191.645	2123.06	2123.06	3.93021	3.93021	234	234	4522	4522	4.12917	5.58837	79.7953	166.094	4.12917	-2.58319	79.7953	1.24584
2	1093684429	M	9	0.006	Compound	Q8NCG5	CHST4	HMEC	p27	4329	35.7905	180.569	180.569	0.953474	0.953474	826.85	826.85	1331.83	1331.83	350.805	350.805	7541.72	-4.56246	285.671	285.671	388.8	388.8	199.03	199.03	1992.22	1992.22	3.90168	3.90168	232	232	3292	3292	5.35921	2.28925	76.0453	25.7612	5.35921	-1.05819	76.0453	0.19323
2	1093684429	M	10	0.02075	Compound	Q96LB9	PGLYRP3	HMEC	p27	4408	38.2685	178.691	178.691	0.953532	0.953532	734.076	734.076	1313.94	1313.94	369.092	369.092	7799.52	-1.30006	232.273	232.273	382.264	382.264	204.207	204.207	2072.84	2072.84	3.89689	3.89689	222	222	3410	3410	5.0363	3.15533	77.3593	74.9363	5.0363	-1.45853	77.3593	0.562083
2	1093684429	M	11	0.0225	Compound	Q496H8	NRN1L	HMEC	p27	4415	38.4881	180.226	180.226	0.954166	0.954166	802.42	802.42	1253.28	1253.28	351.601	351.601	7685.94	-2.73739	254.484	254.484	361.095	361.095	196.071	196.071	2047.15	2047.15	3.88331	3.88331	231	231	3435	3435	5.23216	2.62999	77.8029	91.5367	5.23216	-1.2157	77.8029	0.6866
2	1093684429	M	12	0.01125	Compound	P01031	C5	HMEC	p27	4935	54.7992	184.977	184.977	0.952796	0.952796	711.763	711.763	1267.72	1267.72	359.241	359.241	7525.78	-4.76412	224.857	224.857	376.552	376.552	204.398	204.398	1943.47	1943.47	3.98018	3.98018	234	234	3832	3832	4.74164	3.94564	77.6494	85.7924	4.74164	-1.82384	77.6494	0.643513
2	1093684429	M	13		PBS Control			HMEC		4869	52.729	183.336	183.336	0.955641	0.955641	812.406	812.406	1328.73	1328.73	345.847	345.847	7655.75	-3.11945	250.575	250.575	392.232	392.232	199.937	199.937	1994.52	1994.52	3.92142	3.92142	290	290	3703	3703	5.95605	0.688437	76.0526	26.0345	5.95605	-0.318225	76.0526	0.19528
2	1093684429	M	14		TGFB1			HMEC		2774	-12.9862	176.501	176.501	0.957193	0.957193	1001.3	1001.3	1926.62	1926.62	396.453	396.453	7802.25	-1.26559	292.795	292.795	486.834	486.834	206.026	206.026	1861.88	1861.88	4.03897	4.03897	273	273	1977	1977	9.84138	-9.73254	71.2689	-152.979	9.84138	4.4988	71.2689	-1.14746
2	1093684429	M	15	0.0225	Compound	Q16552	IL17A	HMEC	p27	5744	80.1757	179.737	179.737	0.951423	0.951423	753.44	753.44	1199.15	1199.15	369.918	369.918	7462.49	-5.56503	242.034	242.034	359.474	359.474	208.792	208.792	2007.35	2007.35	3.86963	3.86963	259	259	4547	4547	4.50905	4.56947	79.1609	142.353	4.50905	-2.11221	79.1609	1.06776
2	1093684429	M	16	0.0225	Compound	P04435	TCRB	HMEC	p27	5520	73.1493	186.214	186.214	0.953127	0.953127	700.511	700.511	1356.48	1356.48	359.067	359.067	8016.85	1.45008	217.689	217.689	389.257	389.257	198.015	198.015	2125.45	2125.45	3.98514	3.98514	258	258	4225	4225	4.67391	4.12729	76.5399	44.2695	4.67391	-1.90781	76.5399	0.332057
2	1093684429	M	17	0.0225	Compound	Q9GZP0	PDGFD	HMEC	p27	5182	62.5471	183.027	183.027	0.953603	0.953603	752.01	752.01	1313.99	1313.99	366.878	366.878	7865.35	-0.467022	235.592	235.592	387.913	387.913	206.27	206.27	2076.58	2076.58	3.92885	3.92885	257	257	4010	4010	4.95948	3.36138	77.3832	75.8307	4.95948	-1.55377	77.3832	0.568792
2	1093684429	M	18	0.0225	Compound	P10720	PF4V1	HMEC	p27	6595	106.87	177.858	177.858	0.952125	0.952125	701.729	701.729	1254.21	1254.21	344.908	344.908	7995.57	1.18091	223.848	223.848	368.873	368.873	191.38	191.38	2218.68	2218.68	3.80774	3.80774	329	329	5224	5224	4.98863	3.28319	79.2115	144.248	4.98863	-1.51763	79.2115	1.08198
2	1093684429	M	19	0.0225	Compound	J3KSI6	DSG2	HMEC	p27	5436	70.5144	179.424	179.424	0.952298	0.952298	737.43	737.43	1337.45	1337.45	352.062	352.062	7686.97	-2.72438	233.85	233.85	384.814	384.814	200.006	200.006	2094.99	2094.99	3.81973	3.81973	279	279	4165	4165	5.13245	2.89744	76.6188	47.225	5.13245	-1.33932	76.6188	0.354226
2	1093684429	M	20	0.0225	Compound	P36896	ACVR1B	HMEC	p27	5555	74.2472	179.182	179.182	0.95167	0.95167	708.548	708.548	1293.32	1293.32	342.499	342.499	8002.9	1.27361	227.717	227.717	386.318	386.318	189.886	189.886	2242.09	2242.09	3.78796	3.78796	292	292	4364	4364	5.25653	2.56465	78.5599	119.862	5.25653	-1.18549	78.5599	0.899059
2	1093684429	M	21		PBS Control			HMEC		4528	42.0326	180.44	180.44	0.954406	0.954406	822.159	822.159	1409.02	1409.02	335.741	335.741	7902.26	0	254.285	254.285	405.224	405.224	187.039	187.039	2180.33	2180.33	3.82127	3.82127	287	287	3434	3434	6.33834	-0.336918	75.8392	18.0506	6.33834	0.155738	75.8392	0.135394
2	1093684429	M	22		TGFB1			HMEC		3349	5.05019	182.113	182.113	0.954873	0.954873	962.915	962.915	1859.53	1859.53	382.28	382.28	7837.86	-0.814937	276.244	276.244	492.024	492.024	191.466	191.466	1969.82	1969.82	3.88121	3.88121	352	352	2442	2442	10.5106	-11.5275	72.9173	-91.2938	10.5106	5.32849	72.9173	-0.684778
2	1093684429	M	23		PBS Control			HMEC		2602	-18.3814	173.348	173.348	0.955505	0.955505	981.809	981.809	2282.85	2282.85	398.804	398.804	8246.09	4.35111	282.902	282.902	562.135	562.135	190.025	190.025	2106.63	2106.63	3.97492	3.97492	171	171	1728	1728	6.57187	-0.963272	66.4105	-334.792	6.57187	0.445266	66.4105	-2.51121
2	1093684429	N	2		TGFB1			HMEC		1778	-44.2284	170.406	170.406	0.958131	0.958131	991.241	991.241	1858.65	1858.65	439.242	439.242	7365.86	-6.78782	286.758	286.758	478.436	478.436	189.308	189.308	1750.34	1750.34	3.98663	3.98663	224	224	1365	1365	12.5984	-17.1273	76.7717	52.9437	12.5984	7.91697	76.7717	0.397121
2	1093684429	N	3	0.0225	Compound	Q96DA0	ZG16B	HMEC	p27	6018	88.7704	181.811	181.811	0.950731	0.950731	768.524	768.524	1220.92	1220.92	331.305	331.305	7736.67	-2.09545	242.171	242.171	358.462	358.462	172.38	172.38	2115.76	2115.76	3.80448	3.80448	333	333	4745	4745	5.5334	1.82204	78.8468	130.599	5.5334	-0.842224	78.8468	0.979602
2	1093684429	N	4	0.0225	Compound	P16444	DPEP1	HMEC	p27	5087	59.5671	181.675	181.675	0.953038	0.953038	783.929	783.929	1083.79	1083.79	362.595	362.595	7664.48	-3.00902	239.944	239.944	315.931	315.931	186.557	186.557	2018.92	2018.92	3.90031	3.90031	234	234	4162	4162	4.59996	4.32564	81.8164	241.727	4.59996	-1.9995	81.8164	1.81315
2	1093684429	N	5		CDK4/6 Inhibitor Control			HMEC		1041	-67.3463	159.349	159.349	0.958681	0.958681	1173.44	1173.44	2022.3	2022.3	410.043	410.043	4723.31	-40.2283	347.437	347.437	475.371	475.371	209.441	209.441	1198.23	1198.23	3.17948	3.17948	372	372	770	770	35.7349	-79.1823	73.9673	-51.999	35.7349	36.6015	73.9673	-0.390035
2	1093684429	N	6		TGFB2			HMEC		1716	-46.1731	166.24	166.24	0.958419	0.958419	1129.28	1129.28	1942.73	1942.73	455.188	455.188	7298.76	-7.63707	331.287	331.287	494.283	494.283	211.782	211.782	1776.99	1776.99	3.80957	3.80957	278	278	1304	1304	16.2005	-26.7884	75.9907	23.7181	16.2005	12.3828	75.9907	0.177905
2	1093684429	N	7	0.02025	Compound	Q15303	ERBB4	HMEC	p27	4796	50.4391	181.084	181.084	0.951753	0.951753	763.888	763.888	1141.65	1141.65	385.73	385.73	7731.99	-2.15463	236.695	236.695	343.715	343.715	203.819	203.819	2007.1	2007.1	3.99209	3.99209	209	209	3899	3899	4.3578	4.97515	81.2969	222.287	4.3578	-2.29973	81.2969	1.66734
2	1093684429	N	8	0.0348571	Compound	O75022	LILRB3	HMEC	p27	5050	58.4065	179.231	179.231	0.952289	0.952289	807.118	807.118	1319.45	1319.45	382.666	382.666	7943.44	0.52115	254.609	254.609	387.56	387.56	210.029	210.029	2159.93	2159.93	3.83445	3.83445	283	283	3940	3940	5.60396	1.63278	78.0198	99.6517	5.60396	-0.754743	78.0198	0.747469
2	1093684429	N	9	0.01207	Compound	Q15582	TGFBI	HMEC	p27	5158	61.7942	179.636	179.636	0.95192	0.95192	758.977	758.977	1272.44	1272.44	371.91	371.91	8086.33	2.32937	241.328	241.328	385.608	385.608	208.136	208.136	2204.73	2204.73	3.85034	3.85034	271	271	4083	4083	5.25397	2.57149	79.1586	142.267	5.25397	-1.18865	79.1586	1.06712
2	1093684429	N	10	0.0357143	Compound	Q13740	ALCAM	HMEC	p27	4353	36.5433	178.259	178.259	0.953027	0.953027	767.541	767.541	1337.9	1337.9	360.452	360.452	7929.15	0.340303	241.326	241.326	390.45	390.45	199.357	199.357	2175.11	2175.11	3.80528	3.80528	204	204	3375	3375	4.68642	4.09374	77.5327	81.425	4.68642	-1.8923	77.5327	0.610754
2	1093684429	N	11	0.012	Compound	Q8NBP0	TTC13	HMEC	p27	4973	55.9912	179.558	179.558	0.951609	0.951609	716.214	716.214	1160.07	1160.07	378.154	378.154	7670.73	-2.92993	229.897	229.897	351.027	351.027	207.817	207.817	2062.97	2062.97	3.85574	3.85574	272	272	4020	4020	5.46954	1.99333	80.8365	205.059	5.46954	-0.921403	80.8365	1.53811
2	1093684429	N	12	0.0357143	Compound	P11465	PSG2	HMEC	p27	4861	52.478	182.886	182.886	0.953849	0.953849	807.839	807.839	1383.86	1383.86	380.623	380.623	8155.84	3.209	257.077	257.077	408.138	408.138	218.779	218.779	2152.13	2152.13	3.9339	3.9339	207	207	3727	3727	4.25838	5.2418	76.6715	49.1944	4.25838	-2.42299	76.6715	0.368998
2	1093684429	N	13		CDK4/6 Inhibitor Control			HMEC		1133	-64.4605	169.354	169.354	0.962743	0.962743	1151.87	1151.87	2045.9	2045.9	477.47	477.47	5074.78	-35.7806	358.404	358.404	497.821	497.821	254.156	254.156	1286.53	1286.53	3.27895	3.27895	353	353	815	815	31.1562	-66.9017	71.9329	-128.131	31.1562	30.9249	71.9329	-0.961084
2	1093684429	N	14		TGFB2			HMEC		2127	-33.2811	168.819	168.819	0.95816	0.95816	1001.45	1001.45	1920.96	1920.96	460.107	460.107	7408.29	-6.25095	295.979	295.979	493.831	493.831	222.688	222.688	1844.96	1844.96	3.83921	3.83921	240	240	1611	1611	11.2835	-13.6005	75.7405	14.3553	11.2835	6.28673	75.7405	0.107676
2	1093684429	N	15	0.0175	Compound	P80108	GPLD1	HMEC	p27	5856	83.6888	177.123	177.123	0.951122	0.951122	705.948	705.948	1129.91	1129.91	370.077	370.077	7851.97	-0.636296	226.677	226.677	344.511	344.511	205.774	205.774	2158.84	2158.84	3.77076	3.77076	306	306	4778	4778	5.22541	2.64811	81.5915	233.313	5.22541	-1.22407	81.5915	1.75003
2	1093684429	N	16	0.006	Compound	P13521	SCG2	HMEC	p27	4965	55.7403	182.239	182.239	0.953341	0.953341	798.483	798.483	1343.45	1343.45	372.926	372.926	7813.68	-1.1209	251.955	251.955	390.647	390.647	211.767	211.767	2077.76	2077.76	3.90881	3.90881	279	279	3796	3796	5.61934	1.59155	76.4552	41.1009	5.61934	-0.735681	76.4552	0.30829
2	1093684429	N	17	0.0225	Compound	Q1W4C9	SPINK13	HMEC	p27	5369	68.4128	177.682	177.682	0.953049	0.953049	722.284	722.284	1199.56	1199.56	370.836	370.836	7879.34	-0.289993	233.218	233.218	360.541	360.541	203.884	203.884	2132.9	2132.9	3.8834	3.8834	256	256	4298	4298	4.76811	3.87464	80.0522	175.706	4.76811	-1.79102	80.0522	1.31794
2	1093684429	N	18	0.0225	Compound	Q04771	ACVR1	HMEC	p27	6193	94.2597	177.442	177.442	0.951884	0.951884	705.679	705.679	1209.68	1209.68	353.361	353.361	7735.41	-2.11133	224.284	224.284	362.287	362.287	197.218	197.218	2147.59	2147.59	3.75447	3.75447	319	319	4945	4945	5.15098	2.84774	79.8482	168.074	5.15098	-1.31635	79.8482	1.26069
2	1093684429	N	19	0.0225	Compound	Q5JTB6	PLAC9	HMEC	p27	5803	82.0264	184.314	184.314	0.953535	0.953535	695.875	695.875	1310.08	1310.08	353.557	353.557	7628.98	-3.45821	215.622	215.622	370.102	370.102	193.622	193.622	2022.32	2022.32	3.91886	3.91886	231	231	4496	4496	3.9807	5.98658	77.4772	79.3453	3.9807	-2.76726	77.4772	0.595155
2	1093684429	N	20	0.02075	Compound	P40200	CD96	HMEC	p27	5211	63.4567	183.629	183.629	0.95263	0.95263	829.721	829.721	1326.99	1326.99	344.855	344.855	7802.28	-1.26518	256.566	256.566	378.978	378.978	190.682	190.682	2141.86	2141.86	3.84589	3.84589	290	290	4013	4013	5.56515	1.73688	77.0102	61.8695	5.56515	-0.802859	77.0102	0.464072
2	1093684429	N	21		CDK4/6 Inhibitor Control			HMEC		874	-72.5847	174.372	174.372	0.961562	0.961562	1350.22	1350.22	1284.68	1284.68	346.964	346.964	2213.98	-71.9829	368.04	368.04	325.717	325.717	186.858	186.858	577.768	577.768	2.08419	2.08419	588	588	753	753	67.2769	-163.782	86.1556	404.109	67.2769	75.7072	86.1556	3.03115
2	1093684429	N	22		TGFB2			HMEC		1525	-52.1644	166.437	166.437	0.957304	0.957304	1033.43	1033.43	2293.72	2293.72	482.906	482.906	6360.85	-19.5059	310.185	310.185	572.507	572.507	238.456	238.456	1573.47	1573.47	3.62018	3.62018	296	296	1127	1127	19.4098	-35.3964	73.9016	-54.4575	19.4098	16.3617	73.9016	-0.408475
2	1093684429	N	23		TGFB2			HMEC		2277	-28.5759	171.771	171.771	0.954508	0.954508	959.71	959.71	2214.5	2214.5	401.866	401.866	7426.01	-6.02674	273.5	273.5	549.562	549.562	186.22	186.22	1871.41	1871.41	3.84415	3.84415	246	246	1608	1608	10.8037	-12.3136	70.6192	-177.291	10.8037	5.69187	70.6192	-1.32983
2	1093684429	O	2		CDK4/6 Inhibitor Control			HMEC		811	-74.5609	171.171	171.171	0.960447	0.960447	1631.09	1631.09	855.75	855.75	277.47	277.47	289.686	-96.3341	437.885	437.885	235.183	235.183	159.457	159.457	70.91	70.91	1.26119	1.26119	776	776	758	758	95.6843	-239.975	93.4649	677.635	95.6843	110.927	93.4649	5.08281
2	1093684429	O	3		Blank Control			HMEC		4286	34.4417	184.177	184.177	0.952682	0.952682	811.074	811.074	1120.14	1120.14	337.702	337.702	7033.22	-10.9973	248.142	248.142	331.281	331.281	175.578	175.578	1852.18	1852.18	3.90362	3.90362	258	258	3443	3443	6.0196	0.517987	80.3313	186.153	6.0196	-0.239436	80.3313	1.3963
2	1093684429	O	4		TGFB2			HMEC		2068	-35.1317	169.893	169.893	0.954996	0.954996	1059.57	1059.57	2134.16	2134.16	378.482	378.482	7457.97	-5.62231	305.235	305.235	551.909	551.909	181.54	181.54	1871.52	1871.52	3.7529	3.7529	292	292	1413	1413	14.1199	-21.2081	68.3269	-263.075	14.1199	9.80332	68.3269	-1.97328
2	1093684429	O	5		PBS Control			HMEC		2951	-7.43413	173.062	173.062	0.955923	0.955923	778.959	778.959	1494.47	1494.47	368.209	368.209	6990.77	-11.5345	236.11	236.11	398.911	398.911	180.406	180.406	1768.15	1768.15	3.96758	3.96758	172	172	2262	2262	5.82853	1.03045	76.652	48.4655	5.82853	-0.476319	76.652	0.363531
2	1093684429	O	6		TGFB1			HMEC		2728	-14.4291	179.158	179.158	0.956423	0.956423	926.676	926.676	1808.18	1808.18	380.479	380.479	7574.15	-4.15203	266.55	266.55	461.628	461.628	185.597	185.597	1865.39	1865.39	3.97995	3.97995	255	255	1971	1971	9.34751	-8.4079	72.2507	-116.238	9.34751	3.8865	72.2507	-0.871877
2	1093684429	O	7		CDK4/6 Inhibitor Control			HMEC		826	-74.0903	172.812	172.812	0.960681	0.960681	1603.59	1603.59	2055.88	2055.88	324.39	324.39	1431.97	-81.8789	444.257	444.257	464.463	464.463	190.572	190.572	313.613	313.613	2.06551	2.06551	638	638	585	585	77.2397	-190.504	70.8232	-169.657	77.2397	88.0591	70.8232	-1.27257
2	1093684429	O	8		Blank Control			HMEC		5098	59.9122	177.591	177.591	0.951207	0.951207	774.903	774.903	1213.14	1213.14	352.695	352.695	7605.21	-3.75906	252.342	252.342	372.167	372.167	200.261	200.261	2112.64	2112.64	3.75819	3.75819	325	325	4026	4026	6.37505	-0.435378	78.9721	135.29	6.37505	0.201251	78.9721	1.01479
2	1093684429	O	9		TGFB2			HMEC		1993	-37.4843	173.27	173.27	0.956692	0.956692	1068.12	1068.12	2040.55	2040.55	400.482	400.482	7407.11	-6.26584	303.856	303.856	527.239	527.239	197.401	197.401	1807.41	1807.41	3.93691	3.93691	194	194	1403	1403	9.73407	-9.44471	70.3964	-185.631	9.73407	4.36575	70.3964	-1.39238
2	1093684429	O	10		PBS Control			HMEC		2662	-16.4994	172.405	172.405	0.956043	0.956043	920.981	920.981	1611.46	1611.46	396.405	396.405	7881.59	-0.261545	276.511	276.511	447.236	447.236	207.393	207.393	2045.81	2045.81	3.90137	3.90137	188	188	2006	2006	7.06236	-2.27883	75.3569	0	7.06236	1.05338	75.3569	0
2	1093684429	O	11		TGFB1			HMEC		1651	-48.212	169.519	169.519	0.958997	0.958997	1115.28	1115.28	2084.49	2084.49	450.168	450.168	7166.96	-9.30482	336.362	336.362	542.335	542.335	221.627	221.627	1768.76	1768.76	3.82627	3.82627	225	225	1227	1227	13.6281	-19.889	74.3186	-38.8543	13.6281	9.19357	74.3186	-0.291439
2	1093684429	O	12		CDK4/6 Inhibitor Control			HMEC		895	-71.926	162.338	162.338	0.961738	0.961738	1099.61	1099.61	1825.97	1825.97	452.44	452.44	4605.63	-41.7175	330.047	330.047	451.412	451.412	241.967	241.967	1176.96	1176.96	3.12768	3.12768	327	327	684	684	36.5363	-81.3319	76.4246	39.9557	36.5363	37.5951	76.4246	0.299701
2	1093684429	O	13		Blank Control			HMEC		4881	53.1054	180.705	180.705	0.953959	0.953959	786.146	786.146	1169.43	1169.43	355.1	355.1	7463.63	-5.55069	246.631	246.631	343.214	343.214	198.666	198.666	1980.37	1980.37	3.84813	3.84813	300	300	3942	3942	6.14628	0.178206	80.7621	202.275	6.14628	-0.0823746	80.7621	1.51723
2	1093684429	O	14		TGFB2			HMEC		1895	-40.5583	169.274	169.274	0.956834	0.956834	1063.96	1063.96	2172.37	2172.37	438.374	438.374	7499.03	-5.10261	312.332	312.332	561.9	561.9	219.288	219.288	1840.36	1840.36	3.90973	3.90973	222	222	1362	1362	11.715	-14.7579	71.8734	-130.36	11.715	6.82175	71.8734	-0.977805
2	1093684429	O	15		PBS Control			HMEC		3821	19.8557	184.7	184.7	0.956899	0.956899	888.115	888.115	1680.09	1680.09	368.091	368.091	8048.59	1.85184	258.881	258.881	446.086	446.086	199.448	199.448	2011.48	2011.48	4.07093	4.07093	183	183	2742	2742	4.78932	3.81775	71.7613	-134.552	4.78932	-1.76473	71.7613	-1.00925
2	1093684429	O	16		TGFB1			HMEC		2310	-27.5408	181.729	181.729	0.955567	0.955567	965.406	965.406	1942.32	1942.32	392.859	392.859	7887.69	-0.184332	279.079	279.079	499.918	499.918	198.612	198.612	1938.33	1938.33	3.9959	3.9959	190	190	1627	1627	8.22511	-5.39748	70.4329	-184.264	8.22511	2.49495	70.4329	-1.38213
2	1093684429	O	17		CDK4/6 Inhibitor Control			HMEC		917	-71.2359	165.368	165.368	0.960184	0.960184	1418.99	1418.99	2210.66	2210.66	397.136	397.136	2391.41	-69.7376	417.744	417.744	536.2	536.2	239.211	239.211	547.566	547.566	2.38271	2.38271	606	606	647	647	66.0851	-160.585	70.5562	-179.652	66.0851	74.2295	70.5562	-1.34753
2	1093684429	O	18		Blank Control			HMEC		5199	63.0803	183.001	183.001	0.954538	0.954538	741.768	741.768	1201.76	1201.76	352.627	352.627	7601.03	-3.81186	227.814	227.814	346.109	346.109	194.545	194.545	1977.11	1977.11	3.96084	3.96084	269	269	4166	4166	5.17407	2.7858	80.1308	178.649	5.17407	-1.28772	80.1308	1.34001
2	1093684429	O	19		TGFB2			HMEC		4647	45.7654	181.701	181.701	0.954127	0.954127	749.322	749.322	1136.32	1136.32	350.229	350.229	7582.26	-4.04946	234.124	234.124	333.538	333.538	191.322	191.322	2051.21	2051.21	3.87668	3.87668	268	268	3729	3729	5.76716	1.19506	80.2453	182.935	5.76716	-0.552406	80.2453	1.37216
2	1093684429	O	20		PBS Control			HMEC		2284	-28.3563	171.63	171.63	0.954516	0.954516	1057.58	1057.58	2237.57	2237.57	407.196	407.196	7897.08	-0.0655593	308.155	308.155	574.982	574.982	199.91	199.91	2028.11	2028.11	3.77146	3.77146	274	274	1597	1597	11.9965	-15.5128	69.9212	-203.414	11.9965	7.17071	69.9212	-1.52577
2	1093684429	O	21		TGFB1			HMEC		2607	-18.2246	177.21	177.21	0.956146	0.956146	975.817	975.817	1894.73	1894.73	391.816	391.816	7500.65	-5.08213	278.46	278.46	498.812	498.812	195.888	195.888	1864.53	1864.53	3.97498	3.97498	222	222	1892	1892	8.51554	-6.17644	72.5738	-104.146	8.51554	2.85502	72.5738	-0.781183
2	1093684429	O	22		CDK4/6 Inhibitor Control			HMEC		770	-75.8469	172.354	172.354	0.961855	0.961855	1587.06	1587.06	846.656	846.656	296.902	296.902	635.842	-91.9537	439.029	439.029	240.631	240.631	176.63	176.63	164.991	164.991	1.41961	1.41961	692	692	721	721	89.8701	-224.38	93.6364	684.053	89.8701	103.718	93.6364	5.13095
2	1093684429	O	23		Blank Control			HMEC		5888	84.6926	178.87	178.87	0.951881	0.951881	709.602	709.602	1054.13	1054.13	334.027	334.027	7321.42	-7.35028	219.181	219.181	312.781	312.781	177.018	177.018	2032.9	2032.9	3.79356	3.79356	321	321	4839	4839	5.45177	2.04099	82.1841	255.488	5.45177	-0.943433	82.1841	1.91637
3	1093684467	B	2		CDK4/6 Inhibitor Control			HMEC		737	-78.5756	172.655	172.655	0.958712	0.958712	1277.28	1277.28	2074.79	2074.79	365.081	365.081	3249.97	-58.8289	361.873	361.873	508.001	508.001	215.375	215.375	860.424	860.424	3.19158	3.19158	422	422	540	540	57.2592	-100	73.27	79.9751	57.2592	74.193	73.27	-0.183462
3	1093684467	B	3		TGFB1			HMEC		2214	-35.6395	172.814	172.814	0.955698	0.955698	976.986	976.986	2163.97	2163.97	411.609	411.609	8171.54	3.51827	281.748	281.748	558.791	558.791	200.861	200.861	2023.83	2023.83	3.89343	3.89343	215	215	1560	1560	9.71093	-8.33859	70.4607	430.449	9.71093	6.18665	70.4607	-0.987446
3	1093684467	B	4		PBS Control			HMEC		1919	-44.2151	171.529	171.529	0.956047	0.956047	1036.79	1036.79	2550.07	2550.07	433.099	433.099	9163.14	16.08	303.223	303.223	640.131	640.131	213.256	213.256	2312.49	2312.49	4.00043	4.00043	148	148	1252	1252	7.71235	-4.48581	65.2423	1081.47	7.71235	3.32816	65.2423	-2.48087
3	1093684467	B	5		TGFB2			HMEC		1634	-52.5	169.491	169.491	0.955227	0.955227	1102.84	1102.84	2375.4	2375.4	450.534	450.534	8350.55	5.78596	316.326	316.326	607.928	607.928	221.308	221.308	2062.15	2062.15	3.7858	3.7858	235	235	1149	1149	14.3819	-17.343	70.3182	448.222	14.3819	12.8673	70.3182	-1.02822
3	1093684467	B	6		Blank Control			HMEC		4809	39.7965	182.109	182.109	0.954287	0.954287	799.677	799.677	1215.56	1215.56	379.437	379.437	8242.6	4.41852	243.277	243.277	367.471	367.471	212.288	212.288	2144.8	2144.8	3.95109	3.95109	223	223	3833	3833	4.63714	1.44245	79.7047	-722.783	4.63714	-1.0702	79.7047	1.65806
3	1093684467	B	7		CDK4/6 Inhibitor Control			HMEC		1056	-69.3023	168.621	168.621	0.961046	0.961046	1147.2	1147.2	1944.23	1944.23	418.802	418.802	4534.63	-42.5546	335.58	335.58	463.785	463.785	229.53	229.53	1120.12	1120.12	3.01341	3.01341	439	439	776	776	41.572	-69.7589	73.4848	53.1733	41.572	51.7563	73.4848	-0.121979
3	1093684467	B	8		TGFB1			HMEC		2458	-28.5465	177.682	177.682	0.956674	0.956674	998.212	998.212	2072.56	2072.56	415.642	415.642	8140.45	3.12438	284.231	284.231	538.898	538.898	220.213	220.213	1969.12	1969.12	4.02216	4.02216	228	228	1702	1702	9.27583	-7.49983	69.2433	582.327	9.27583	5.56435	69.2433	-1.33585
3	1093684467	B	9		PBS Control			HMEC		2149	-37.5291	166.553	166.553	0.955653	0.955653	898.86	898.86	2357.71	2357.71	442.658	442.658	9001.25	14.0291	267.92	267.92	607.45	607.45	224.035	224.035	2279	2279	4.00927	4.00927	109	109	1438	1438	5.07213	0.6039	66.9148	872.811	5.07213	-0.448052	66.9148	-2.00222
3	1093684467	B	10		TGFB2			HMEC		2043	-40.6105	166.973	166.973	0.955826	0.955826	1098.71	1098.71	2564.22	2564.22	453.131	453.131	8590.56	8.82646	322.133	322.133	658.658	658.658	235.733	235.733	2122.49	2122.49	3.88608	3.88608	217	217	1369	1369	10.6216	-10.0942	67.0093	861.027	10.6216	7.48919	67.0093	-1.97519
3	1093684467	B	11		Blank Control			HMEC		4425	28.6337	174.089	174.089	0.952715	0.952715	806.785	806.785	1456.48	1456.48	390.107	390.107	8387.37	6.25242	255.065	255.065	428.723	428.723	222.496	222.496	2265.87	2265.87	3.84	3.84	234	234	3400	3400	5.28814	0.187487	76.8362	-364.918	5.28814	-0.139102	76.8362	0.837117
3	1093684467	B	12		CDK4/6 Inhibitor Control			HMEC		619	-82.0058	169.289	169.289	0.95951	0.95951	1857.73	1857.73	657.53	657.53	320.398	320.398	110.806	-98.5963	515.697	515.697	228.22	228.22	207.04	207.04	23.5775	23.5775	1.1389	1.1389	611	611	610	610	98.7076	-179.902	98.546	-3073.32	98.7076	133.475	98.546	7.05017
3	1093684467	B	13		TGFB1			HMEC		1605	-53.343	172.678	172.678	0.958319	0.958319	1075.07	1075.07	2314.88	2314.88	474.807	474.807	8516.54	7.88874	320.868	320.868	604.134	604.134	235.74	235.74	2062.01	2062.01	3.91876	3.91876	212	212	1157	1157	13.2087	-15.0815	72.0872	227.533	13.2087	11.1894	72.0872	-0.521958
3	1093684467	B	14		PBS Control			HMEC		1581	-54.0407	167.32	167.32	0.955726	0.955726	1105.92	1105.92	2399.26	2399.26	478.863	478.863	8626.59	9.28294	322.224	322.224	618.168	618.168	238.44	238.44	2119.54	2119.54	3.92802	3.92802	176	176	1107	1107	11.1322	-11.0784	70.019	485.556	11.1322	8.21943	70.019	-1.11386
3	1093684467	B	15		TGFB2			HMEC		1727	-49.7965	167.561	167.561	0.955424	0.955424	1059.46	1059.46	2558.73	2558.73	450.633	450.633	8585.89	8.76737	309.102	309.102	667.484	667.484	224.781	224.781	2155.94	2155.94	3.83291	3.83291	222	222	1171	1171	12.8547	-14.3989	67.8054	761.704	12.8547	10.683	67.8054	-1.74734
3	1093684467	B	16		Blank Control			HMEC		4615	34.157	177.549	177.549	0.954878	0.954878	826.175	826.175	1374.46	1374.46	389.724	389.724	8586.43	8.77413	251.825	251.825	396.352	396.352	215.599	215.599	2224.03	2224.03	3.97912	3.97912	224	224	3608	3608	4.85374	1.0249	78.1798	-532.549	4.85374	-0.760405	78.1798	1.22166
3	1093684467	B	17		CDK4/6 Inhibitor Control			HMEC		920	-73.2558	166.355	166.355	0.960492	0.960492	1295.67	1295.67	2226.79	2226.79	392.092	392.092	3832.83	-51.4451	367.008	367.008	494.74	494.74	217.372	217.372	943.89	943.89	2.63859	2.63859	509	509	651	651	55.3261	-96.2735	70.7609	393.001	55.3261	71.4282	70.7609	-0.901541
3	1093684467	B	18		TGFB1			HMEC		2171	-36.8895	170.059	170.059	0.958035	0.958035	945.738	945.738	2167.45	2167.45	413.38	413.38	8378.6	6.14131	263.479	263.479	529.797	529.797	200.314	200.314	2047.38	2047.38	3.94884	3.94884	198	198	1570	1570	9.12022	-7.19984	72.3169	198.88	9.12022	5.34178	72.3169	-0.456228
3	1093684467	B	19		PBS Control			HMEC		2992	-13.0233	175.453	175.453	0.955545	0.955545	895.159	895.159	1936.64	1936.64	390.485	390.485	8875.62	12.4376	260.588	260.588	499.921	499.921	197.955	197.955	2261.71	2261.71	4.04163	4.04163	154	154	2115	2115	5.14706	0.459448	70.6885	402.03	5.14706	-0.340879	70.6885	-0.922253
3	1093684467	B	20		TGFB2			HMEC		2163	-37.1221	172.539	172.539	0.956218	0.956218	1106.71	1106.71	2505.87	2505.87	410.375	410.375	8995.67	13.9584	315.475	315.475	617.186	617.186	199.577	199.577	2235.22	2235.22	3.96137	3.96137	215	215	1467	1467	9.9399	-8.77998	67.8225	759.58	9.9399	6.51413	67.8225	-1.74247
3	1093684467	B	21		Blank Control			HMEC		5477	59.2151	178.518	178.518	0.95271	0.95271	725.866	725.866	1302.1	1302.1	353.64	353.64	8503.64	7.72542	223.868	223.868	374.062	374.062	186.729	186.729	2289.09	2289.09	3.88982	3.88982	212	212	4323	4323	3.87073	2.9199	78.9301	-626.142	3.87073	-2.16636	78.9301	1.43636
3	1093684467	B	22		CDK4/6 Inhibitor Control			HMEC		811	-76.4244	169.884	169.884	0.959308	0.959308	1394.72	1394.72	1979.67	1979.67	378.008	378.008	3585.31	-54.5808	388.881	388.881	440.075	440.075	197.692	197.692	865.703	865.703	2.68163	2.68163	428	428	596	596	52.7744	-91.3544	73.4895	52.5908	52.7744	67.7786	73.4895	-0.120643
3	1093684467	B	23		TGFB1			HMEC		2399	-30.2616	171.282	171.282	0.95646	0.95646	997.993	997.993	2156.47	2156.47	410.669	410.669	8096.94	2.57327	282.634	282.634	546.545	546.545	192.531	192.531	2033.72	2033.72	3.93032	3.93032	217	217	1761	1761	9.04544	-7.05567	73.4056	63.0616	9.04544	5.23482	73.4056	-0.144663
3	1093684467	C	2		Blank Control			HMEC		3620	5.23256	183.01	183.01	0.951476	0.951476	727.195	727.195	1212.96	1212.96	337.603	337.603	7678.75	-2.72445	225.87	225.87	355.991	355.991	179.766	179.766	2055.55	2055.55	3.88291	3.88291	189	189	2874	2874	5.22099	0.316919	79.3923	-683.803	5.22099	-0.235132	79.3923	1.56864
3	1093684467	C	3		PBS Control			HMEC		3798	10.407	179.902	179.902	0.955006	0.955006	779.47	779.47	1231.79	1231.79	334.024	334.024	7401.01	-6.24289	234.522	234.522	354.089	354.089	180.91	180.91	1937.89	1937.89	3.89264	3.89264	200	200	2968	2968	5.26593	0.230296	78.1464	-528.375	5.26593	-0.170863	78.1464	1.21209
3	1093684467	C	4		TGFB1			HMEC		1828	-46.8605	174.568	174.568	0.955867	0.955867	946.263	946.263	1895.23	1895.23	395.563	395.563	7348.33	-6.91033	269.027	269.027	502.62	502.62	200.706	200.706	1806.74	1806.74	3.86096	3.86096	211	211	1350	1350	11.5427	-11.8697	73.8512	7.46878	11.5427	8.80651	73.8512	-0.0171333
3	1093684467	C	5	0.3125	Compound	P01584	IL1B	HMEC	p27	4346	26.3372	182.761	182.761	0.948314	0.948314	741.215	741.215	1110.66	1110.66	380.875	380.875	7231.6	-8.389	238.956	238.956	361.443	361.443	219.657	219.657	1946.53	1946.53	3.81046	3.81046	284	284	3542	3542	6.53474	-2.21567	81.5002	-946.781	6.53474	1.64387	81.5002	2.17191
3	1093684467	C	6	0.1025	Compound	Q15389	ANGPT1	HMEC	p27	3233	-6.01744	176.831	176.831	0.952775	0.952775	806.766	806.766	1297.01	1297.01	346.169	346.169	7540.73	-4.47287	247.719	247.719	388.966	388.966	199.089	199.089	2015.59	2015.59	3.73436	3.73436	323	323	2514	2514	9.99072	-8.87795	77.7606	-480.245	9.99072	6.58682	77.7606	1.10168
3	1093684467	C	7	0.09	Compound	P05106	ITGB3	HMEC	p27	2497	-27.4128	162.671	162.671	0.955027	0.955027	1041.17	1041.17	1447.82	1447.82	406.603	406.603	7263.61	-7.98356	329.531	329.531	446.495	446.495	247.638	247.638	2001.54	2001.54	3.52466	3.52466	348	348	1900	1900	13.9367	-16.4849	76.0913	-271.994	13.9367	12.2306	76.0913	0.623952
3	1093684467	C	8	0.140425	Compound	Q9BXY4	RSPO3	HMEC	p27	4345	26.3081	185.895	185.895	0.953132	0.953132	835.224	835.224	1448.91	1448.91	383.596	383.596	7876.64	-0.217585	254.259	254.259	429.574	429.574	222.28	222.28	2044.27	2044.27	3.98706	3.98706	220	220	3285	3285	5.06329	0.620933	75.6041	-211.218	5.06329	-0.460689	75.6041	0.484532
3	1093684467	C	9	0.1075	Compound	Q6UWQ7	IGFL2	HMEC	p27	3535	2.76163	165.397	165.397	0.952184	0.952184	834.456	834.456	1235.31	1235.31	376.372	376.372	7835.45	-0.739423	271.982	271.982	386.641	386.641	219.505	219.505	2194.98	2194.98	3.67074	3.67074	250	250	2829	2829	7.07214	-3.25163	80.0283	-763.15	7.07214	2.41248	80.0283	1.75066
3	1093684467	C	10	0.3125	Compound	O14944	EREG	HMEC	p27	2721	-20.9012	178.735	178.735	0.953017	0.953017	753.838	753.838	1320.37	1320.37	386.455	386.455	7573.54	-4.05726	238.233	238.233	390.951	390.951	224.382	224.382	1989.09	1989.09	3.90921	3.90921	160	160	2117	2117	5.88019	-0.953852	77.8023	-485.445	5.88019	0.707692	77.8023	1.11361
3	1093684467	C	11		PBS Control			HMEC		2559	-25.6105	178.385	178.385	0.956568	0.956568	951.979	951.979	2170.7	2170.7	402.63	402.63	8857.02	12.202	270.735	270.735	552.855	552.855	208.903	208.903	2176.18	2176.18	4.07737	4.07737	154	154	1716	1716	6.01798	-1.21947	67.0574	855.021	6.01798	0.90476	67.0574	-1.96141
3	1093684467	C	12		TGFB1			HMEC		2510	-27.0349	175.038	175.038	0.955927	0.955927	1012.92	1012.92	2479.84	2479.84	408.223	408.223	8714.53	10.397	287.587	287.587	629.067	629.067	214.295	214.295	2145.81	2145.81	3.9589	3.9589	226	226	1610	1610	9.00398	-6.97577	64.1434	1218.56	9.00398	5.17553	64.1434	-2.79536
3	1093684467	C	13	0.225	Compound	Q96GP6	SCARF2	HMEC	p27	1159	-66.3081	161.588	161.588	0.958513	0.958513	1387.04	1387.04	2606.33	2606.33	444.522	444.522	7089.07	-10.1946	433.303	433.303	623.134	623.134	236.48	236.48	1765.95	1765.95	3.5853	3.5853	265	265	748	748	22.8645	-33.6955	64.5384	1169.28	22.8645	24.9997	64.5384	-2.68232
3	1093684467	C	14	0.214725	Compound	Q8TDF5	NETO1	HMEC	p27	3657	6.30814	174.017	174.017	0.954133	0.954133	877.981	877.981	1406.95	1406.95	387.557	387.557	8277.52	4.86086	279.923	279.923	423.589	423.589	226.506	226.506	2262.29	2262.29	3.81277	3.81277	274	274	2824	2824	7.49248	-4.06195	77.2218	-413.023	7.49248	3.01369	77.2218	0.947471
3	1093684467	C	15	0.0625	Compound	Q9BXP8	PAPPA2	HMEC	p27	3734	8.54651	178.338	178.338	0.953389	0.953389	843.714	843.714	1610.31	1610.31	353.288	353.288	8279.7	4.8885	263.25	263.25	447.658	447.658	205.878	205.878	2238.34	2238.34	3.83537	3.83537	224	224	2688	2688	5.99893	-1.18275	71.9871	240.018	5.99893	0.877517	71.9871	-0.5506
3	1093684467	C	16	0.25165	Compound	Q14508	WFDC2	HMEC	p27	4534	31.8023	179.194	179.194	0.953375	0.953375	772.736	772.736	1410.64	1410.64	378.264	378.264	7943.53	0.629758	239.954	239.954	416.274	416.274	219.941	219.941	2112.99	2112.99	3.90565	3.90565	238	238	3432	3432	5.24923	0.262491	75.6947	-222.521	5.24923	-0.19475	75.6947	0.510462
3	1093684467	C	17	0.1325	Compound	Q8IW92	GLB1L2	HMEC	p27	3984	15.814	169.444	169.444	0.953787	0.953787	962.155	962.155	1833.89	1833.89	372.104	372.104	8597.67	8.91653	312.014	312.014	533.893	533.893	224.816	224.816	2493.2	2493.2	3.65737	3.65737	395	395	2759	2759	9.91466	-8.73132	69.252	581.239	9.91466	6.47803	69.252	-1.33336
3	1093684467	C	18	0.2382	Compound	P01350	GAST	HMEC	p27	4270	24.1279	174.767	174.767	0.953938	0.953938	814.941	814.941	1339.83	1339.83	357.041	357.041	8453.33	7.08798	250.826	250.826	382.675	382.675	198.712	198.712	2328.13	2328.13	3.77218	3.77218	288	288	3366	3366	6.74473	-2.62047	78.829	-613.538	6.74473	1.94421	78.829	1.40745
3	1093684467	C	19		PBS Control			HMEC		5058	47.0349	181.319	181.319	0.954098	0.954098	790.774	790.774	1466.6	1466.6	343.831	343.831	8485.25	7.49234	236.194	236.194	407.749	407.749	188.376	188.376	2261.43	2261.43	3.89822	3.89822	264	264	3804	3804	5.21945	0.319888	75.2076	-161.746	5.21945	-0.237335	75.2076	0.371044
3	1093684467	C	20		TGFB1			HMEC		2454	-28.6628	177.17	177.17	0.955722	0.955722	1068.07	1068.07	2280.62	2280.62	384.523	384.523	8296.81	5.10516	298.11	298.11	564.96	564.96	191.834	191.834	2002.67	2002.67	4.01213	4.01213	242	242	1674	1674	9.86145	-8.62875	68.2152	710.591	9.86145	6.40193	68.2152	-1.63009
3	1093684467	C	21	0.225	Compound	P00734	F2	HMEC	p27	3938	14.4767	177.864	177.864	0.953443	0.953443	822.134	822.134	1442.19	1442.19	351.477	351.477	8097.13	2.57565	254.254	254.254	412.235	412.235	190.327	190.327	2212.23	2212.23	3.82689	3.82689	223	223	3000	3000	5.66277	-0.534723	76.1808	-283.159	5.66277	0.396727	76.1808	0.649563
3	1093684467	C	22	0.290975	Compound	P24071	FCAR	HMEC	p27	4792	39.3023	180.422	180.422	0.953776	0.953776	810.48	810.48	1638.49	1638.49	327.304	327.304	8047.74	1.94994	244.15	244.15	453.444	453.444	177.562	177.562	2174.53	2174.53	3.85982	3.85982	304	304	3491	3491	6.34391	-1.84778	72.8506	132.3	6.34391	1.37093	72.8506	-0.303496
3	1093684467	C	23		PBS Control			HMEC		5759	67.4128	183.246	183.246	0.953167	0.953167	800.493	800.493	1301.85	1301.85	324.282	324.282	7852.28	-0.526198	237.81	237.81	362.27	362.27	172.182	172.182	2119.09	2119.09	3.87728	3.87728	308	308	4520	4520	5.34815	0.0717925	78.4858	-570.724	5.34815	-0.053265	78.4858	1.30923
3	1093684467	D	2		Blank Control			HMEC		4537	31.8895	182.082	182.082	0.954258	0.954258	701.251	701.251	1069.79	1069.79	322.149	322.149	7667.71	-2.86436	204.148	204.148	303.294	303.294	166.684	166.684	1948.15	1948.15	4.03047	4.03047	190	190	3667	3667	4.18779	2.30869	80.8243	-862.46	4.18779	-1.71288	80.8243	1.97847
3	1093684467	D	3		CDK4/6 Inhibitor Control			HMEC		782	-77.2674	167.984	167.984	0.96168	0.96168	1255.96	1255.96	1965.78	1965.78	378.77	378.77	3863.58	-51.0556	367.166	367.166	442.756	442.756	203.635	203.635	933.7	933.7	2.84125	2.84125	389	389	589	589	49.7442	-85.5131	75.3197	-175.732	49.7442	63.4447	75.3197	0.403127
3	1093684467	D	4		TGFB2			HMEC		1557	-54.7384	168.016	168.016	0.955387	0.955387	1056.14	1056.14	2343.19	2343.19	414.849	414.849	7893.56	-0.00317941	306.25	306.25	593.32	593.32	204.224	204.224	1962.71	1962.71	3.80736	3.80736	209	209	1089	1089	13.4233	-15.495	69.9422	495.134	13.4233	11.4962	69.9422	-1.13583
3	1093684467	D	5	0.225	Compound	Q9P0V8	SLAMF8	HMEC	p27	3819	11.0174	186.816	186.816	0.954843	0.954843	760.552	760.552	1475.58	1475.58	362.633	362.633	7951.18	0.726779	223.825	223.825	415.955	415.955	196.88	196.88	1994.26	1994.26	4.07737	4.07737	145	145	2845	2845	3.79681	3.06241	74.4959	-72.965	3.79681	-2.27209	74.4959	0.167381
3	1093684467	D	6	0.225	Compound	P27797	CALR	HMEC	p27	3927	14.157	147.58	147.58	0.951977	0.951977	1168.52	1168.52	1693.38	1693.38	396.976	396.976	8783.44	11.2699	383.39	383.39	531.103	531.103	239.299	239.299	2687.77	2687.77	3.27784	3.27784	534	534	2785	2785	13.5982	-15.8322	70.9193	373.24	13.5982	11.7464	70.9193	-0.856209
3	1093684467	D	7	0.3125	Compound	P02741	CRP	HMEC	p27	4487	30.436	186.101	186.101	0.952332	0.952332	789.54	789.54	1477.97	1477.97	386.343	386.343	8027.38	1.69198	243.608	243.608	425.849	425.849	225.58	225.58	2073.18	2073.18	3.9208	3.9208	295	295	3368	3368	6.57455	-2.2924	75.0613	-143.494	6.57455	1.7008	75.0613	0.329175
3	1093684467	D	8	0.135	Compound	P20273	CD22	HMEC	p27	3642	5.87209	173.72	173.72	0.952347	0.952347	871.774	871.774	1349.18	1349.18	366.712	366.712	8172.49	3.53033	275.393	275.393	394.856	394.856	214.979	214.979	2292.73	2292.73	3.64378	3.64378	360	360	2822	2822	9.88468	-8.67353	77.4849	-445.851	9.88468	6.43515	77.4849	1.02278
3	1093684467	D	9	0.357143	Compound	P24855	DNASE1	HMEC	p27	4059	17.9942	173.727	173.727	0.95478	0.95478	845.987	845.987	1356.35	1356.35	407.077	407.077	8597.55	8.91504	265.168	265.168	416.566	416.566	241.465	241.465	2309.43	2309.43	3.81769	3.81769	229	229	3189	3189	5.64178	-0.49426	78.5661	-580.741	5.64178	0.366707	78.5661	1.33221
3	1093684467	D	10	0.2125	Compound	P50502	ST13	HMEC	p27	4162	20.9884	179.866	179.866	0.95435	0.95435	860.776	860.776	1500.82	1500.82	401.023	401.023	8514.53	7.86335	272.675	272.675	450.664	450.664	235.312	235.312	2302.54	2302.54	3.88626	3.88626	234	234	3141	3141	5.6223	-0.456694	75.4685	-194.299	5.6223	0.338835	75.4685	0.445719
3	1093684467	D	11		CDK4/6 Inhibitor Control			HMEC		879	-74.4477	169.571	169.571	0.962356	0.962356	1271.51	1271.51	2318.38	2318.38	461.345	461.345	4622.93	-41.4361	385.075	385.075	541.987	541.987	256.65	256.65	1164.28	1164.28	2.95324	2.95324	382	382	614	614	43.4585	-73.3956	69.8521	506.374	43.4585	54.4545	69.8521	-1.16162
3	1093684467	D	12		TGFB2			HMEC		1508	-56.1628	169.001	169.001	0.956525	0.956525	1152.34	1152.34	2551.77	2551.77	490.412	490.412	8649.05	9.5675	343.837	343.837	636.735	636.735	248.674	248.674	2117.56	2117.56	3.8775	3.8775	190	190	1048	1048	12.5995	-13.907	69.496	550.798	12.5995	10.318	69.496	-1.26352
3	1093684467	D	13	0.225	Compound	Q92496	CFHR4	HMEC	p27	2190	-36.3372	169.84	169.84	0.955427	0.955427	941.079	941.079	2153.41	2153.41	459.52	459.52	9218.74	16.7843	280.624	280.624	575.864	575.864	246.205	246.205	2356.53	2356.53	4.0158	4.0158	108	108	1527	1527	4.93151	0.874981	69.726	522.103	4.93151	-0.649175	69.726	-1.1977
3	1093684467	D	14	0.072075	Compound	Q8NI99	ANGPTL6	HMEC	p27	3266	-5.05814	182.227	182.227	0.954909	0.954909	887.014	887.014	1696.91	1696.91	399.378	399.378	8380.72	6.16821	273.246	273.246	476.235	476.235	227.663	227.663	2180.61	2180.61	3.98303	3.98303	190	190	2389	2389	5.81751	-0.833026	73.1476	95.2486	5.81751	0.618047	73.1476	-0.218499
3	1093684467	D	15	0.225	Compound	P32970	CD70	HMEC	p27	4746	37.9651	176.37	176.37	0.952835	0.952835	866.834	866.834	1477.21	1477.21	418.52	418.52	8837.09	11.9495	276.504	276.504	442.793	442.793	237.046	237.046	2415.45	2415.45	3.8159	3.8159	264	264	3690	3690	5.56258	-0.341573	77.7497	-478.884	5.56258	0.253424	77.7497	1.09856
3	1093684467	D	16	0.225	Compound	O15204	ADAMDEC1	HMEC	p27	2831	-17.7035	157.76	157.76	0.955128	0.955128	1127.17	1127.17	1721.72	1721.72	421.55	421.55	8510.87	7.81691	359.457	359.457	493.049	493.049	233.211	233.211	2354.22	2354.22	3.58347	3.58347	344	344	2099	2099	12.1512	-13.0428	74.1434	-28.9852	12.1512	9.67685	74.1434	0.0664917
3	1093684467	D	17	0.0975	Compound	O15444	CCL25	HMEC	p27	4361	26.7733	178.353	178.353	0.953826	0.953826	834.191	834.191	1656.39	1656.39	364.014	364.014	8611.1	9.08668	260.767	260.767	463.195	463.195	206.014	206.014	2372.9	2372.9	3.80348	3.80348	243	243	3214	3214	5.57212	-0.359959	73.6987	26.4953	5.57212	0.267064	73.6987	-0.0607799
3	1093684467	D	18	0.3125	Compound	P09603	CSF1	HMEC	p27	4130	20.0581	171.893	171.893	0.953329	0.953329	842.328	842.328	1501.3	1501.3	365.773	365.773	8391.78	6.30825	267.751	267.751	439.147	439.147	205.34	205.34	2385.42	2385.42	3.66676	3.66676	285	285	3109	3109	6.90073	-2.9212	75.2785	-170.587	6.90073	2.16732	75.2785	0.391324
3	1093684467	D	19		CDK4/6 Inhibitor Control			HMEC		792	-76.9767	169.574	169.574	0.963197	0.963197	1254.59	1254.59	2115.74	2115.74	415.023	415.023	4545.15	-42.4214	346.055	346.055	472.091	472.091	221.298	221.298	1145.09	1145.09	3.49058	3.49058	351	351	581	581	44.3182	-75.0529	73.3586	68.9247	44.3182	55.6841	73.3586	-0.158112
3	1093684467	D	20		TGFB2			HMEC		1741	-49.3895	169.674	169.674	0.956371	0.956371	1082.2	1082.2	2541.12	2541.12	411.688	411.688	8441.89	6.94307	298.998	298.998	601.629	601.629	191	191	2049.98	2049.98	3.93074	3.93074	208	208	1204	1204	11.9472	-12.6495	69.1557	593.259	11.9472	9.38504	69.1557	-1.36093
3	1093684467	D	21	0.3125	Compound	P15692	VEGFA	HMEC	p27	4009	16.5407	179.651	179.651	0.952273	0.952273	785.34	785.34	1639.04	1639.04	335.356	335.356	8296.25	5.09812	238.784	238.784	442.253	442.253	175.301	175.301	2268.6	2268.6	3.80662	3.80662	245	245	2936	2936	6.11125	-1.39928	73.2352	84.3153	6.11125	1.03817	73.2352	-0.193418
3	1093684467	D	22	0.3125	Compound	Q99538	LGMN	HMEC	p27	3976	15.5814	175.183	175.183	0.95367	0.95367	808.148	808.148	1470.79	1470.79	346.677	346.677	8338.36	5.63158	246.858	246.858	398.068	398.068	180.386	180.386	2267.37	2267.37	3.81912	3.81912	207	207	3074	3074	5.20624	0.345367	77.3139	-424.516	5.20624	-0.256238	77.3139	0.973834
3	1093684467	D	23		TGFB2			HMEC		1864	-45.814	169.36	169.36	0.954913	0.954913	1055.21	1055.21	2578.11	2578.11	368.128	368.128	8253.7	4.55907	291.742	291.742	626.251	626.251	170.943	170.943	2015.61	2015.61	3.92181	3.92181	218	218	1219	1219	11.6953	-12.1639	65.397	1062.17	11.6953	9.02479	65.397	-2.4366
3	1093684467	E	2		Blank Control			HMEC		4450	29.3605	179.018	179.018	0.953422	0.953422	767.708	767.708	1152	1152	337.21	337.21	7613.14	-3.55567	233.092	233.092	332.933	332.933	178.806	178.806	2020.14	2020.14	3.84702	3.84702	257	257	3564	3564	5.77528	-0.751611	80.0899	-770.835	5.77528	0.557643	80.0899	1.76829
3	1093684467	E	3	0.257143	Compound	Q8N2Q7	NLGN1	HMEC	p27	3877	12.7035	189.895	189.895	0.953589	0.953589	871.13	871.13	1485.27	1485.27	332.037	332.037	7366.84	-6.67578	255.58	255.58	419.18	419.18	187.455	187.455	1882.19	1882.19	3.99226	3.99226	212	212	2818	2818	5.46815	-0.159528	72.6851	152.95	5.46815	0.118359	72.6851	-0.350865
3	1093684467	E	4	0.225	Compound	P00995	SPINK1	HMEC	p27	4636	34.7674	186.133	186.133	0.952698	0.952698	729.975	729.975	1374.39	1374.39	325.832	325.832	8033.79	1.7733	219.787	219.787	396.89	396.89	184.05	184.05	2105.93	2105.93	3.91394	3.91394	219	219	3501	3501	4.7239	1.2752	75.5177	-200.432	4.7239	-0.946107	75.5177	0.459789
3	1093684467	E	5	0.21935	Compound	Q15113	PCOLCE	HMEC	p27	3530	2.61628	180.542	180.542	0.952822	0.952822	819.38	819.38	1295.19	1295.19	363.332	363.332	7601.21	-3.70669	255.974	255.974	392.402	392.402	207.997	207.997	2021.59	2021.59	3.84237	3.84237	247	247	2758	2758	6.99717	-3.10711	78.1303	-526.369	6.99717	2.30526	78.1303	1.20748
3	1093684467	E	6	0.3125	Compound	P06702	S100A9	HMEC	p27	4485	30.3779	183.562	183.562	0.953038	0.953038	753.73	753.73	1395.91	1395.91	351.142	351.142	8108.85	2.72412	233.946	233.946	404.813	404.813	200.327	200.327	2126.7	2126.7	3.9478	3.9478	246	246	3407	3407	5.48495	-0.191923	75.9643	-256.152	5.48495	0.142394	75.9643	0.587611
3	1093684467	E	7	0.225	Compound	Q9BX67	JAM3	HMEC	p27	3201	-6.94767	183.07	183.07	0.954	0.954	878.23	878.23	1296.91	1296.91	372.514	372.514	8377.54	6.12795	277.822	277.822	395.24	395.24	218.629	218.629	2161.77	2161.77	3.99479	3.99479	181	181	2507	2507	5.65448	-0.518741	78.3193	-549.943	5.65448	0.38487	78.3193	1.26156
3	1093684467	E	8	0.3125	Compound	P02775	PPBP	HMEC	p27	4721	37.2384	183.781	183.781	0.95203	0.95203	777.225	777.225	1471.79	1471.79	372.671	372.671	8055.79	2.05199	243.525	243.525	432.628	432.628	223.298	223.298	2118.13	2118.13	3.94615	3.94615	223	223	3485	3485	4.72358	1.27582	73.8191	11.473	4.72358	-0.946571	73.8191	-0.026319
3	1093684467	E	9	0.225	Compound	Q96B86	RGMA	HMEC	p27	3665	6.5407	175.542	175.542	0.955029	0.955029	917.421	917.421	1343.06	1343.06	404.896	404.896	8144.14	3.17113	291.859	291.859	411.401	411.401	242.708	242.708	2217	2217	3.79332	3.79332	283	283	2833	2833	7.72169	-4.50382	77.2988	-422.631	7.72169	3.34152	77.2988	0.969511
3	1093684467	E	10	0.3125	Compound	Q8NER5	ACVR1C	HMEC	p27	4242	23.314	182.588	182.588	0.954696	0.954696	820.502	820.502	1645.55	1645.55	379.58	379.58	8191.61	3.7725	255.773	255.773	472.778	472.778	224.984	224.984	2145.12	2145.12	3.98259	3.98259	209	209	3047	3047	4.92692	0.88382	71.8293	259.707	4.92692	-0.655733	71.8293	-0.595766
3	1093684467	E	11	0.1975	Compound	P05107	ITGB2	HMEC	p27	2787	-18.9826	138.397	138.397	0.955516	0.955516	1214.48	1214.48	1312.6	1312.6	426.423	426.423	7739.3	-1.95745	398.448	398.448	417.21	417.21	253.855	253.855	2319.01	2319.01	3.16881	3.16881	502	502	2204	2204	18.0122	-24.3414	79.0815	-645.028	18.0122	18.0596	79.0815	1.47969
3	1093684467	E	12	0.3125	Compound	O00182	LGALS9	HMEC	p27	3585	4.21512	186.241	186.241	0.95383	0.95383	863.39	863.39	1683.57	1683.57	409.61	409.61	8400.74	6.4218	263.632	263.632	475.207	475.207	236.722	236.722	2140.7	2140.7	4.07491	4.07491	176	176	2600	2600	4.90934	0.917704	72.5244	172.993	4.90934	-0.680872	72.5244	-0.396843
3	1093684467	E	13	0.0825	Compound	P49747	COMP	HMEC	p27	4170	21.2209	183.802	183.802	0.954033	0.954033	900.285	900.285	1563.67	1563.67	387.222	387.222	8139.75	3.11557	280.806	280.806	453.515	453.515	230.465	230.465	2111.49	2111.49	3.97943	3.97943	207	207	3062	3062	4.96403	0.812286	73.4293	60.1081	4.96403	-0.60266	73.4293	-0.137887
3	1093684467	E	14	0.3125	Compound	P11684	SCGB1A1	HMEC	p27	5251	52.6454	180.037	180.037	0.952494	0.952494	796.676	796.676	1589.76	1589.76	364.746	364.746	8215.83	4.07938	248.63	248.63	451.774	451.774	217.783	217.783	2217.25	2217.25	3.83858	3.83858	294	294	3810	3810	5.59893	-0.411656	72.5576	168.85	5.59893	0.30542	72.5576	-0.387341
3	1093684467	E	15	0.225	Compound	P05997	COL5A2	HMEC	p27	4157	20.843	178.184	178.184	0.955154	0.955154	866.987	866.987	1597.23	1597.23	377.796	377.796	8564.3	8.49378	269.814	269.814	465.449	465.449	216.166	216.166	2306.73	2306.73	3.85904	3.85904	243	243	3073	3073	5.84556	-0.887094	73.9235	-1.55048	5.84556	0.658162	73.9235	0.00355679
3	1093684467	E	16	0.225	Compound	P16410	CTLA4	HMEC	p27	3728	8.37209	184.539	184.539	0.953248	0.953248	873.999	873.999	1577.34	1577.34	383.051	383.051	8384.77	6.21951	270.021	270.021	445.488	445.488	219.856	219.856	2199.44	2199.44	3.94603	3.94603	200	200	2782	2782	5.36481	0.0396839	74.6245	-88.9991	5.36481	-0.0294427	74.6245	0.204163
3	1093684467	E	17	0.225	Compound	Q8N1E2	LYG1	HMEC	p27	4014	16.686	163.871	163.871	0.953113	0.953113	903.835	903.835	1572.56	1572.56	363.343	363.343	8256.48	4.59435	291.643	291.643	459.257	459.257	215.589	215.589	2370.66	2370.66	3.60668	3.60668	288	288	2950	2950	7.17489	-3.44971	73.4928	52.1844	7.17489	2.55945	73.4928	-0.11971
3	1093684467	E	18	0.283475	Compound	P61769	B2M	HMEC	p27	4626	34.4767	188.52	188.52	0.953962	0.953962	794.324	794.324	1539.92	1539.92	340.626	340.626	8419.76	6.66281	235.955	235.955	423.253	423.253	189.219	189.219	2172.66	2172.66	4.00285	4.00285	229	229	3427	3427	4.95028	0.838788	74.0813	-21.2337	4.95028	-0.622322	74.0813	0.0487099
3	1093684467	E	19	0.225	Compound	O95497	VNN1	HMEC	p27	4374	27.1512	184.654	184.654	0.954838	0.954838	856.485	856.485	1577.59	1577.59	336.454	336.454	8450.92	7.05748	254.746	254.746	440.519	440.519	183.725	183.725	2228.72	2228.72	3.96918	3.96918	196	196	3197	3197	4.48102	1.7434	73.091	102.308	4.48102	-1.29348	73.091	-0.234694
3	1093684467	E	20	0.2275	Compound	P10997	IAPP	HMEC	p27	4341	26.1919	176.715	176.715	0.952953	0.952953	807.013	807.013	1445.81	1445.81	346.944	346.944	7764.42	-1.6392	248.698	248.698	413.926	413.926	190.046	190.046	2128	2128	3.78503	3.78503	251	251	3287	3287	5.78208	-0.764713	75.7199	-225.657	5.78208	0.567364	75.7199	0.517654
3	1093684467	E	21	0.0675	Compound	P30450	HLA-A	HMEC	p27	3309	-3.80814	178.757	178.757	0.953394	0.953394	977.642	977.642	1571.55	1571.55	335.345	335.345	7999.19	1.33488	292.696	292.696	433.84	433.84	179.34	179.34	2110.41	2110.41	3.88445	3.88445	277	277	2430	2430	8.37111	-5.75574	73.4361	59.2572	8.37111	4.27035	73.4361	-0.135935
3	1093684467	E	22	0.293625	Compound	P36894	BMPR1A	HMEC	p27	4539	31.9477	178.288	178.288	0.953286	0.953286	812.04	812.04	1593.3	1593.3	343.339	343.339	8570.91	8.57755	247.67	247.67	442.148	442.148	185.472	185.472	2309.08	2309.08	3.85297	3.85297	235	235	3379	3379	5.17735	0.401051	74.4437	-66.449	5.17735	-0.297552	74.4437	0.152433
3	1093684467	E	23		Blank Control			HMEC		5046	46.686	176.177	176.177	0.952533	0.952533	801.893	801.893	1332.7	1332.7	322.455	322.455	8037.03	1.81424	246.902	246.902	366.988	366.988	162.973	162.973	2246.2	2246.2	3.74704	3.74704	297	297	3961	3961	5.88585	-0.964761	78.4978	-572.217	5.88585	0.715785	78.4978	1.31266
3	1093684467	F	2		Blank Control			HMEC		4955	44.0407	174.962	174.962	0.950862	0.950862	763.885	763.885	1195.46	1195.46	339.804	339.804	8147.86	3.21828	240.951	240.951	354.829	354.829	178.473	178.473	2301.89	2301.89	3.72308	3.72308	265	265	3942	3942	5.34813	0.0718265	79.556	-704.231	5.34813	-0.0532902	79.556	1.6155
3	1093684467	F	3	0.221275	Compound	P11021	HSPA5	HMEC	p27	4203	22.1802	183.461	183.461	0.951765	0.951765	792.156	792.156	1279.51	1279.51	336.099	336.099	7573.64	-4.05597	236.936	236.936	366.121	366.121	183.623	183.623	1992.64	1992.64	3.88237	3.88237	278	278	3279	3279	6.61432	-2.36908	78.0157	-512.071	6.61432	1.75769	78.0157	1.17468
3	1093684467	F	4	0.1075	Compound	P36888	FLT3	HMEC	p27	3479	1.13372	175.323	175.323	0.954421	0.954421	908.61	908.61	1347.7	1347.7	357.807	357.807	7997.52	1.31378	278.851	278.851	388.633	388.633	202.523	202.523	2191.47	2191.47	3.69241	3.69241	328	328	2667	2667	9.428	-7.79316	76.66	-342.936	9.428	5.78198	76.66	0.786691
3	1093684467	F	5	0.225	Compound	P01589	IL2RA	HMEC	p27	4596	33.6047	179.31	179.31	0.953826	0.953826	860.631	860.631	1478.97	1478.97	373.025	373.025	8031.68	1.74652	267.473	267.473	438.676	438.676	215.683	215.683	2163.64	2163.64	3.79033	3.79033	303	303	3473	3473	6.59269	-2.32738	75.5657	-206.424	6.59269	1.72675	75.5657	0.473534
3	1093684467	F	6	0.2175	Compound	O60568	PLOD3	HMEC	p27	4064	18.1395	165.297	165.297	0.954465	0.954465	910.514	910.514	1498.67	1498.67	392.511	392.511	8291.79	5.04167	289.262	289.262	439.865	439.865	224.894	224.894	2292.94	2292.94	3.68176	3.68176	297	297	3088	3088	7.30807	-3.70646	75.9843	-258.639	7.30807	2.74993	75.9843	0.593314
3	1093684467	F	7	0.225	Compound	Q96RD9	FCRL5	HMEC	p27	2434	-29.2442	173.793	173.793	0.954544	0.954544	936.603	936.603	2269.06	2269.06	419.949	419.949	8601.86	8.96966	280.471	280.471	592.162	592.162	221.632	221.632	2194.02	2194.02	3.99015	3.99015	148	148	1613	1613	6.08053	-1.34005	66.2695	953.318	6.08053	0.994223	66.2695	-2.1869
3	1093684467	F	8	0.1125	Compound	P15848	ARSB	HMEC	p27	4081	18.6337	171.886	171.886	0.953421	0.953421	933.034	933.034	1353.07	1353.07	398.678	398.678	8343.78	5.70026	299.34	299.34	411.326	411.326	231.148	231.148	2336.11	2336.11	3.71812	3.71812	265	265	3167	3167	6.49351	-2.13617	77.6035	-460.651	6.49351	1.58489	77.6035	1.05673
3	1093684467	F	9	0.357143	Compound	Q14624	ITIH4	HMEC	p27	4163	21.0174	178.719	178.719	0.954047	0.954047	833.591	833.591	1716.08	1716.08	407.791	407.791	8253.29	4.55386	264.027	264.027	514.508	514.508	241.888	241.888	2196.58	2196.58	3.85976	3.85976	265	265	2994	2994	6.3656	-1.88961	71.9193	248.484	6.3656	1.40196	71.9193	-0.570019
3	1093684467	F	10	0.0725	Compound	Q9ULL4	PLXNB3	HMEC	p27	3467	0.784884	187.331	187.331	0.954889	0.954889	903.259	903.259	1615.08	1615.08	398.606	398.606	8439.37	6.91119	274.56	274.56	459.438	459.438	230.535	230.535	2136.66	2136.66	4.05498	4.05498	193	193	2559	2559	5.56677	-0.349657	73.8102	12.5828	5.56677	0.259421	73.8102	-0.0288648
3	1093684467	F	11	0.225	Compound	P0CG37	CFC1	HMEC	p27	2239	-34.9128	166.376	166.376	0.955747	0.955747	989.111	989.111	2476.82	2476.82	454.433	454.433	9327.88	18.1669	306.718	306.718	647.624	647.624	244.394	244.394	2381.65	2381.65	4.01171	4.01171	103	103	1451	1451	4.60027	1.51353	64.8057	1135.93	4.60027	-1.12293	64.8057	-2.60582
3	1093684467	F	12	0.15445	Compound	O43320	FGF16	HMEC	p27	3347	-2.70349	174.115	174.115	0.954493	0.954493	947.903	947.903	1383.31	1383.31	399.004	399.004	8196.9	3.83948	301.77	301.77	406.694	406.694	233.131	233.131	2204.02	2204.02	3.84248	3.84248	258	258	2608	2608	7.7084	-4.47819	77.9205	-500.197	7.7084	3.3225	77.9205	1.14745
3	1093684467	F	13	0.0975	Compound	Q92752	TNR	HMEC	p27	3634	5.63953	174.919	174.919	0.953847	0.953847	892.106	892.106	1644.61	1644.61	391.382	391.382	8298.29	5.12391	287.631	287.631	476.948	476.948	228.452	228.452	2258.47	2258.47	3.79849	3.79849	263	263	2691	2691	7.2372	-3.56984	74.0506	-17.4113	7.2372	2.64857	74.0506	0.0399413
3	1093684467	F	14	0.32	Compound	Q68DV7	RNF43	HMEC	p27	4452	29.4186	181.012	181.012	0.955039	0.955039	900.937	900.937	1563.82	1563.82	389.379	389.379	8515.68	7.8779	276.914	276.914	454.882	454.882	230.519	230.519	2229.69	2229.69	3.98478	3.98478	227	227	3286	3286	5.09883	0.552418	73.8095	12.6685	5.09883	-0.409856	73.8095	-0.0290613
3	1093684467	F	15	0.225	Compound	Q13508	ART3	HMEC	p27	3955	14.9709	185.102	185.102	0.953867	0.953867	808.122	808.122	1586.36	1586.36	388.188	388.188	8247.15	4.47613	255.98	255.98	457.09	457.09	231.058	231.058	2138.04	2138.04	4.00268	4.00268	183	183	2915	2915	4.62705	1.46189	73.7042	25.8119	4.62705	-1.08462	73.7042	-0.0592122
3	1093684467	F	16	0.079375	Compound	Q14624	ITIH4	HMEC	p27	4996	45.2326	174.348	174.348	0.955544	0.955544	851.94	851.94	1396.22	1396.22	388.298	388.298	8210.36	4.01008	266.525	266.525	410.101	410.101	222.418	222.418	2238.32	2238.32	3.83085	3.83085	282	282	3907	3907	5.64452	-0.499527	78.2026	-535.382	5.64452	0.370614	78.2026	1.22816
3	1093684467	F	17	0.225	Compound	Q9H741	C12orf49	HMEC	p27	4422	28.5465	170.375	170.375	0.953876	0.953876	869.762	869.762	1457.45	1457.45	376.997	376.997	8338.02	5.62722	275.96	275.96	434.518	434.518	218.445	218.445	2362.43	2362.43	3.64937	3.64937	314	314	3374	3374	7.10086	-3.307	76.3003	-298.069	7.10086	2.45357	76.3003	0.683767
3	1093684467	F	18	0.12845	Compound	O43854	EDIL3	HMEC	p27	1304	-62.093	114.433	114.433	0.947418	0.947418	2001.33	2001.33	1496.7	1496.7	491.629	491.629	6379.56	-19.1828	689.937	689.937	486.985	486.985	303.282	303.282	2095.4	2095.4	2.38454	2.38454	605	605	1024	1024	46.3957	-79.0579	78.5276	-575.934	46.3957	58.6555	78.5276	1.32119
3	1093684467	F	19	0.3125	Compound	P50454	SERPINH1	HMEC	p27	4835	40.5523	168.923	168.923	0.95428	0.95428	827.317	827.317	1323.36	1323.36	370.844	370.844	8224.18	4.18512	262.274	262.274	394.859	394.859	204.444	204.444	2317.3	2317.3	3.72027	3.72027	331	331	3833	3833	6.84592	-2.81553	79.2761	-669.313	6.84592	2.08893	79.2761	1.5354
3	1093684467	F	20	0.191325	Compound	P36941	LTBR	HMEC	p27	3531	2.64535	179.418	179.418	0.95392	0.95392	877.272	877.272	1481.33	1481.33	348.961	348.961	8010.98	1.48429	263.48	263.48	409.867	409.867	187.04	187.04	2171.04	2171.04	3.81583	3.81583	243	243	2677	2677	6.8819	-2.88491	75.8142	-237.426	6.8819	2.1404	75.8142	0.544652
3	1093684467	F	21	0.3125	Compound	P61916	NPC2	HMEC	p27	4185	21.657	183.434	183.434	0.952931	0.952931	814.545	814.545	1717.72	1717.72	324.34	324.34	8098.96	2.59884	239.947	239.947	452.505	452.505	170.064	170.064	2151.56	2151.56	3.89854	3.89854	226	226	2988	2988	5.40024	-0.028621	71.3979	313.536	5.40024	0.0212348	71.3979	-0.719247
3	1093684467	F	22	0.3125	Compound	P0C862	C1QTNF9	HMEC	p27	3113	-9.50581	183.364	183.364	0.955792	0.955792	938.86	938.86	1889.51	1889.51	338.081	338.081	7835.9	-0.733726	276.658	276.658	495.555	495.555	177.131	177.131	2028.41	2028.41	3.97297	3.97297	224	224	2131	2131	7.19563	-3.4897	68.4549	680.686	7.19563	2.58911	68.4549	-1.56149
3	1093684467	F	23		CDK4/6 Inhibitor Control			HMEC		929	-72.9942	161.412	161.412	0.96274	0.96274	1205.94	1205.94	2187.56	2187.56	371.19	371.19	4212.45	-46.6361	343.559	343.559	496.511	496.511	187.656	187.656	1053.78	1053.78	2.97613	2.97613	391	391	669	669	42.0883	-70.7542	72.0129	236.803	42.0883	52.4947	72.0129	-0.543224
3	1093684467	G	2		TGFB2			HMEC		2133	-37.9942	168.634	168.634	0.954634	0.954634	1051.11	1051.11	2407.89	2407.89	367.691	367.691	7842.35	-0.651995	299.278	299.278	602.472	602.472	177.882	177.882	1965.07	1965.07	3.80787	3.80787	239	239	1421	1421	11.2049	-11.2185	66.6198	909.621	11.2049	8.32338	66.6198	-2.08666
3	1093684467	G	3	0.18565	Compound	P51884	LUM	HMEC	p27	3303	-3.98256	175.457	175.457	0.95268	0.95268	857.803	857.803	1195.57	1195.57	315.182	315.182	7078.16	-10.3328	262.429	262.429	346.633	346.633	177.65	177.65	1942.44	1942.44	3.72979	3.72979	235	235	2596	2596	7.11474	-3.33377	78.5952	-584.368	7.11474	2.47342	78.5952	1.34053
3	1093684467	G	4	0.225	Compound	Q8TDL5	BPIFB1	HMEC	p27	3114	-9.47674	167.18	167.18	0.954535	0.954535	912.469	912.469	1543.17	1543.17	374.924	374.924	7667.69	-2.8646	283.87	283.87	462.99	462.99	214.411	214.411	2041.35	2041.35	3.76145	3.76145	273	273	2306	2306	8.76686	-6.51865	74.0527	-17.6645	8.76686	4.83638	74.0527	0.0405221
3	1093684467	G	5	0.142825	Compound	P13236	CCL4	HMEC	p27	3807	10.6686	176.817	176.817	0.954795	0.954795	755.231	755.231	1273.58	1273.58	372.996	372.996	7875.96	-0.226146	236.073	236.073	376.145	376.145	209.082	209.082	2089.47	2089.47	3.86315	3.86315	188	188	2971	2971	4.93827	0.86194	78.0405	-515.158	4.93827	-0.639499	78.0405	1.18177
3	1093684467	G	6	0.15525	Compound	Q9BTY2	FUCA2	HMEC	p27	3875	12.6453	175.582	175.582	0.949884	0.949884	694.668	694.668	1116.71	1116.71	381.719	381.719	6721.98	-14.8449	228.242	228.242	374.984	374.984	231.148	231.148	1829.1	1829.1	3.77098	3.77098	242	242	3127	3127	6.24516	-1.65743	80.6968	-846.547	6.24516	1.22969	80.6968	1.94197
3	1093684467	G	7	0.225	Compound	Q5VSG8	MANEAL	HMEC	p27	3351	-2.58721	173.093	173.093	0.955005	0.955005	947.219	947.219	1288.33	1288.33	344.782	344.782	7129.43	-9.68334	292.292	292.292	377.977	377.977	199.629	199.629	1924.06	1924.06	3.74069	3.74069	292	292	2607	2607	8.71382	-6.41639	77.7977	-484.871	8.71382	4.76052	77.7977	1.11229
3	1093684467	G	8	0.3125	Compound	Q02818	NUCB1	HMEC	p27	4364	26.8605	173.83	173.83	0.954256	0.954256	840.21	840.21	1308.78	1308.78	376.435	376.435	7903.6	0.123935	270.496	270.496	396.796	396.796	219.941	219.941	2178.68	2178.68	3.77371	3.77371	329	329	3415	3415	7.53896	-4.15155	78.2539	-541.787	7.53896	3.08016	78.2539	1.24285
3	1093684467	G	9	0.225	Compound	O43508	TNFSF12	HMEC	p27	3136	-8.83721	176.41	176.41	0.949934	0.949934	981.909	981.909	1849.84	1849.84	361.976	361.976	7556.91	-4.26797	299.701	299.701	524.962	524.962	215.311	215.311	2049.75	2049.75	3.64028	3.64028	396	396	2182	2182	12.6276	-13.9611	69.5791	540.435	12.6276	10.3582	69.5791	-1.23975
3	1093684467	G	10	0.3125	Compound	P10599	TXN	HMEC	p27	4516	31.2791	186.714	186.714	0.954481	0.954481	789.353	789.353	1545.86	1545.86	375.312	375.312	8166.19	3.45049	243.759	243.759	445.319	445.319	217.332	217.332	2076.73	2076.73	4.05994	4.05994	207	207	3325	3325	4.5837	1.54546	73.6271	35.426	4.5837	-1.14663	73.6271	-0.0812669
3	1093684467	G	11	0.215	Compound	P04155	TFF1	HMEC	p27	3917	13.8663	180.031	180.031	0.9552	0.9552	889.191	889.191	1588.96	1588.96	376.729	376.729	7906.48	0.160443	275.695	275.695	450.763	450.763	223.724	223.724	2055.93	2055.93	3.96386	3.96386	201	201	2819	2819	5.13148	0.489484	71.9683	242.364	5.13148	-0.363163	71.9683	-0.55598
3	1093684467	G	12	0.2103	Compound	Q92520	FAM3C	HMEC	p27	4082	18.6628	179.145	179.145	0.954672	0.954672	878.553	878.553	1537.13	1537.13	409.972	409.972	8134.15	3.04457	276.302	276.302	449.993	449.993	241.078	241.078	2126.19	2126.19	3.92927	3.92927	260	260	3079	3079	6.36943	-1.89698	75.4287	-189.332	6.36943	1.40743	75.4287	0.434326
3	1093684467	G	13	0.257143	Compound	P49223	SPINT3	HMEC	p27	4518	31.3372	179.783	179.783	0.953913	0.953913	890.507	890.507	1674.26	1674.26	371.341	371.341	7864.43	-0.37222	271.584	271.584	465.177	465.177	218.141	218.141	2050.93	2050.93	3.94322	3.94322	213	213	3261	3261	4.71448	1.29336	72.178	216.214	4.71448	-0.959586	72.178	-0.495992
3	1093684467	G	14	0.3125	Compound	Q9NY72	SCN3B	HMEC	p27	5026	46.1047	182.653	182.653	0.952192	0.952192	813.898	813.898	1448.5	1448.5	364.715	364.715	8047.79	1.95057	254.117	254.117	426.418	426.418	218.423	218.423	2145.85	2145.85	3.86026	3.86026	273	273	3751	3751	5.43176	-0.0893763	74.6319	-89.928	5.43176	0.066311	74.6319	0.206294
3	1093684467	G	15	0.257143	Compound	Q9H2A7	CXCL16	HMEC	p27	3325	-3.34302	178.145	178.145	0.956609	0.956609	850.534	850.534	1876.26	1876.26	385.09	385.09	8425	6.72916	255.388	255.388	499.562	499.562	212.531	212.531	2191.96	2191.96	4.0121	4.0121	135	135	2325	2325	4.06015	2.55474	69.9248	497.304	4.06015	-1.89544	69.9248	-1.14081
3	1093684467	G	16	0.225	Compound	P06729	CD2	HMEC	p27	3901	13.4012	179.212	179.212	0.953487	0.953487	821.319	821.319	1469.38	1469.38	359.541	359.541	8058.19	2.0823	255.022	255.022	427.21	427.21	207.588	207.588	2201.28	2201.28	3.81007	3.81007	234	234	2950	2950	5.99846	-1.18185	75.6216	-213.4	5.99846	0.876849	75.6216	0.489538
3	1093684467	G	17		PBS Control			HMEC		4408	28.1395	181.805	181.805	0.954645	0.954645	839.239	839.239	1541.72	1541.72	357.239	357.239	8150.41	3.25059	253.506	253.506	433.152	433.152	206.315	206.315	2168.72	2168.72	3.88321	3.88321	256	256	3258	3258	5.80762	-0.813957	73.9111	0	5.80762	0.603899	73.9111	0
3	1093684467	G	18		TGFB1			HMEC		2224	-35.3488	174.55	174.55	0.956763	0.956763	1117.43	1117.43	2555.95	2555.95	384.118	384.118	8490.42	7.55795	309.483	309.483	627.656	627.656	193.849	193.849	2056.55	2056.55	3.99115	3.99115	206	206	1422	1422	9.26259	-7.47429	63.9389	1244.08	9.26259	5.5454	63.9389	-2.8539
3	1093684467	G	19	0.0575	Compound	O15335	CHAD	HMEC	p27	3644	5.93023	159.763	159.763	0.954471	0.954471	942.208	942.208	1468.51	1468.51	362.279	362.279	8415.01	6.60257	303.656	303.656	434.582	434.582	200.287	200.287	2522.59	2522.59	3.49932	3.49932	292	292	2818	2818	8.01317	-5.06572	77.3326	-426.851	8.01317	3.75841	77.3326	0.979192
3	1093684467	G	20	0.225	Compound	Q9NRM6	IL17RB	HMEC	p27	3994	16.1047	178.468	178.468	0.954385	0.954385	826.38	826.38	1431.94	1431.94	339.97	339.97	8088.15	2.46188	247.072	247.072	397.394	397.394	179.81	179.81	2181.93	2181.93	3.89031	3.89031	214	214	3045	3045	5.35804	0.0527342	76.2394	-290.464	5.35804	-0.0391251	76.2394	0.666321
3	1093684467	G	21	0.225	Compound	Q9BXI9	C1QTNF6	HMEC	p27	2181	-36.5988	170.086	170.086	0.955926	0.955926	936.4	936.4	2044.75	2044.75	386.642	386.642	8510.18	7.80818	271.583	271.583	518.249	518.249	187.649	187.649	2169.75	2169.75	4.01806	4.01806	124	124	1508	1508	5.68547	-0.578468	69.1426	594.889	5.68547	0.429183	69.1426	-1.36467
3	1093684467	G	22	0.225	Compound	O95971	CD160	HMEC	p27	4798	39.4767	182.08	182.08	0.951876	0.951876	757.728	757.728	1408.81	1408.81	319.805	319.805	7990.41	1.22374	230.854	230.854	387.196	387.196	170.172	170.172	2214.32	2214.32	3.81504	3.81504	257	257	3649	3649	5.3564	0.0558926	76.0525	-267.155	5.3564	-0.0414684	76.0525	0.612851
3	1093684467	G	23		TGFB1			HMEC		2556	-25.6977	174.378	174.378	0.95394	0.95394	1033.92	1033.92	2090.27	2090.27	345.137	345.137	8188.03	3.72717	293.222	293.222	547.68	547.68	160.355	160.355	2089.15	2089.15	3.87901	3.87901	257	257	1775	1775	10.0548	-9.00143	69.4444	557.232	10.0548	6.67843	69.4444	-1.27828
3	1093684467	H	2		PBS Control			HMEC		4536	31.8605	180.579	180.579	0.951604	0.951604	776.528	776.528	1246.12	1246.12	322.861	322.861	7656.88	-3.00155	235.914	235.914	363.883	363.883	175.142	175.142	2106.81	2106.81	3.74197	3.74197	259	259	3498	3498	5.70988	-0.625527	77.1164	-399.879	5.70988	0.464097	77.1164	0.917318
3	1093684467	H	3	0.225	Compound	Q7Z5A9	FAM19A1	HMEC	p27	3538	2.84884	187.153	187.153	0.954057	0.954057	759.078	759.078	1393.13	1393.13	346.201	346.201	7968.71	0.948775	226.536	226.536	394.623	394.623	187.689	187.689	2054.12	2054.12	3.99381	3.99381	181	181	2721	2721	5.11588	0.519545	76.9079	-373.863	5.11588	-0.385466	76.9079	0.857637
3	1093684467	H	4	0.185	Compound	P48723	HSPA13	HMEC	p27	3496	1.62791	182.059	182.059	0.952446	0.952446	778.32	778.32	1445.81	1445.81	321.751	321.751	7831.08	-0.794778	235.066	235.066	411.417	411.417	179.719	179.719	2097.44	2097.44	3.86174	3.86174	203	203	2585	2585	5.80664	-0.812056	73.9417	-3.81482	5.80664	0.602489	73.9417	0.00875115
3	1093684467	H	5	0.225	Compound	Q13231	CHIT1	HMEC	p27	4448	29.3023	182.801	182.801	0.952791	0.952791	805.494	805.494	1293.54	1293.54	349.15	349.15	7735.25	-2.00869	252.766	252.766	385.907	385.907	199.579	199.579	2062.16	2062.16	3.86238	3.86238	286	286	3439	3439	6.42986	-2.01347	77.3157	-424.736	6.42986	1.49386	77.3157	0.974341
3	1093684467	H	6	0.155	Compound	Q8NBJ5	COLGALT1	HMEC	p27	3444	0.116279	172.314	172.314	0.95507	0.95507	958.155	958.155	1434.04	1434.04	417.604	417.604	8024.5	1.6556	304.739	304.739	436.445	436.445	245.547	245.547	2147.52	2147.52	3.81684	3.81684	275	275	2630	2630	7.9849	-5.01122	76.3647	-306.1	7.9849	3.71798	76.3647	0.70219
3	1093684467	H	7	0.225	Compound	Q9Y336	SIGLEC9	HMEC	p27	3622	5.2907	176.011	176.011	0.954844	0.954844	834.865	834.865	1645.62	1645.62	409.415	409.415	8594.26	8.87339	253.498	253.498	457.162	457.162	224.742	224.742	2210.31	2210.31	4.00965	4.00965	159	159	2659	2659	4.38984	1.91918	73.4125	62.2021	4.38984	-1.4239	73.4125	-0.142691
3	1093684467	H	8	0.2	Compound	Q9HBG7	LY9	HMEC	p27	3849	11.8895	174.45	174.45	0.954988	0.954988	934.222	934.222	1351.99	1351.99	386.738	386.738	8015.17	1.5374	292.144	292.144	400.329	400.329	225.822	225.822	2172.78	2172.78	3.80097	3.80097	271	271	2996	2996	7.04079	-3.1912	77.8384	-489.952	7.04079	2.36765	77.8384	1.12394
3	1093684467	H	9	0.322857	Compound	Q86WD7	SERPINA9	HMEC	p27	4640	34.8837	177.152	177.152	0.951484	0.951484	775.425	775.425	1404.03	1404.03	391.679	391.679	7538.8	-4.49733	246.834	246.834	434.487	434.487	239.393	239.393	2046.66	2046.66	3.78063	3.78063	298	298	3527	3527	6.42241	-1.99913	76.0129	-262.216	6.42241	1.48321	76.0129	0.601522
3	1093684467	H	10	0.3125	Compound	P01579	IFNG	HMEC	p27	720	-79.0698	120.821	120.821	0.947933	0.947933	2464.67	2464.67	331.363	331.363	478.427	478.427	201.863	-97.4428	809.615	809.615	193.153	193.153	269.193	269.193	74.5767	74.5767	1.18069	1.18069	701	701	703	703	97.3611	-177.307	97.6389	-2960.15	97.3611	131.549	97.6389	6.79055
3	1093684467	H	11	0.225	Compound	P09681	GIP	HMEC	p27	3333	-3.11047	187.56	187.56	0.953433	0.953433	887.995	887.995	1582.1	1582.1	402.881	402.881	8313.02	5.3106	275.754	275.754	445.297	445.297	238.863	238.863	2115.37	2115.37	4.01593	4.01593	220	220	2445	2445	6.60066	-2.34274	73.3573	69.0807	6.60066	1.73815	73.3573	-0.158471
3	1093684467	H	12	0.3125	Compound	P10909	CLU	HMEC	p27	3401	-1.13372	180.635	180.635	0.955355	0.955355	894.957	894.957	1568.41	1568.41	406.39	406.39	8166.2	3.45067	275.227	275.227	441.62	441.62	231.579	231.579	2075.17	2075.17	4.08556	4.08556	203	203	2537	2537	5.96883	-1.12473	74.5957	-85.4118	5.96883	0.834472	74.5957	0.195934
3	1093684467	H	13	0.225	Compound	P19440	GGT1	HMEC	p27	1075	-68.75	158.866	158.866	0.954222	0.954222	1233.44	1233.44	2222	2222	418.533	418.533	7143.91	-9.49994	391.403	391.403	572.862	572.862	235.439	235.439	1918	1918	3.46113	3.46113	242	242	701	701	22.5116	-33.0152	65.2093	1085.58	22.5116	24.495	65.2093	-2.49032
3	1093684467	H	14	0.225	Compound	P10144	GZMB	HMEC	p27	4652	35.2326	172.284	172.284	0.95451	0.95451	852.84	852.84	1291.63	1291.63	390.002	390.002	8156.51	3.32783	279.23	279.23	392.169	392.169	229.479	229.479	2281.14	2281.14	3.78958	3.78958	249	249	3670	3670	5.35254	0.0633374	78.8908	-621.243	5.35254	-0.046992	78.8908	1.42513
3	1093684467	H	15	0.225	Compound	P24158	PRTN3	HMEC	p27	3635	5.6686	181.024	181.024	0.95415	0.95415	823.098	823.098	1735.76	1735.76	400.172	400.172	8733.35	10.6354	246.504	246.504	473.291	473.291	227.484	227.484	2293.01	2293.01	3.99933	3.99933	168	168	2609	2609	4.62173	1.47215	71.7744	266.558	4.62173	-1.09223	71.7744	-0.61148
3	1093684467	H	16	0.3125	Compound	Q49AH0	CDNF	HMEC	p27	4516	31.2791	177.054	177.054	0.95353	0.95353	854.815	854.815	1426.74	1426.74	382.494	382.494	8190.88	3.76329	268.848	268.848	419.026	419.026	222.36	222.36	2237.43	2237.43	3.83975	3.83975	239	239	3463	3463	5.29229	0.179471	76.6829	-345.799	5.29229	-0.133155	76.6829	0.793259
3	1093684467	H	17		CDK4/6 Inhibitor Control			HMEC		862	-74.9419	162.367	162.367	0.96058	0.96058	1260.44	1260.44	2090.72	2090.72	396.01	396.01	4195.36	-46.8526	375.308	375.308	491.089	491.089	221.981	221.981	1092.7	1092.7	2.69512	2.69512	430	430	621	621	49.884	-85.7825	72.0418	233.205	49.884	63.6446	72.0418	-0.534969
3	1093684467	H	18		TGFB2			HMEC		1649	-52.064	164.767	164.767	0.955876	0.955876	1113.62	1113.62	2729.7	2729.7	428.518	428.518	8065.21	2.17121	324.97	324.97	659.52	659.52	211.987	211.987	1985.51	1985.51	3.78666	3.78666	239	239	1073	1073	14.4936	-17.5585	65.0697	1103	14.4936	13.0272	65.0697	-2.53026
3	1093684467	H	19	0.2657	Compound	Q9Y5C1	ANGPTL3	HMEC	p27	4157	20.843	164.132	164.132	0.952622	0.952622	817.388	817.388	1494.38	1494.38	376.599	376.599	8331.28	5.54185	262.989	262.989	431.833	431.833	203.486	203.486	2398.34	2398.34	3.6312	3.6312	249	249	3181	3181	5.9899	-1.16534	76.5215	-325.666	5.9899	0.864599	76.5215	0.747075
3	1093684467	H	20	0.3125	Compound	P55103	INHBC	HMEC	p27	4048	17.6744	178.942	178.942	0.95499	0.95499	800.746	800.746	1612.04	1612.04	354.059	354.059	8039.05	1.83981	239.715	239.715	443.286	443.286	187.437	187.437	2161.93	2161.93	3.91224	3.91224	200	200	2986	2986	4.94071	0.857236	73.7648	18.2451	4.94071	-0.63601	73.7648	-0.041854
3	1093684467	H	21	0.3125	Compound	P01242	GH2	HMEC	p27	4623	34.3895	180.093	180.093	0.954293	0.954293	883.245	883.245	1558	1558	318.111	318.111	8271.67	4.78669	266.407	266.407	431.676	431.676	171.182	171.182	2257.48	2257.48	3.84772	3.84772	252	252	3389	3389	5.45101	-0.126487	73.3074	75.3141	5.45101	0.0938448	73.3074	-0.17277
3	1093684467	H	22	0.290625	Compound	P08253	MMP2	HMEC	p27	4071	18.343	182.815	182.815	0.952991	0.952991	820.296	820.296	1485.29	1485.29	322.978	322.978	7865.02	-0.364809	245.383	245.383	404.468	404.468	169.465	169.465	2109.77	2109.77	3.92256	3.92256	187	187	3059	3059	4.59347	1.52664	75.1412	-153.469	4.59347	-1.13266	75.1412	0.352057
3	1093684467	H	23		PBS Control			HMEC		5692	65.4651	182.043	182.043	0.951663	0.951663	754.828	754.828	1421.31	1421.31	293.299	293.299	7636.26	-3.26269	226.031	226.031	399.555	399.555	153.589	153.589	2098.07	2098.07	3.77082	3.77082	290	290	4264	4264	5.09487	0.560056	74.9122	-124.89	5.09487	-0.415522	74.9122	0.286495
3	1093684467	I	2		TGFB1			HMEC		1564	-54.5349	170.859	170.859	0.958309	0.958309	964.708	964.708	1915.19	1915.19	410.23	410.23	7246.56	-8.19954	280.125	280.125	500.74	500.74	193.772	193.772	1814.05	1814.05	3.83338	3.83338	177	177	1174	1174	11.3171	-11.435	75.0639	-143.826	11.3171	8.48394	75.0639	0.329935
3	1093684467	I	3	0.3125	Compound	P28908	TNFRSF8	HMEC	p27	3733	8.51744	185.305	185.305	0.955071	0.955071	861.73	861.73	1526.26	1526.26	358.513	358.513	7623.03	-3.43037	259.154	259.154	435.314	435.314	204.372	204.372	1934.08	1934.08	4.0168	4.0168	206	206	2746	2746	5.51835	-0.25631	73.5601	43.78	5.51835	0.190164	73.5601	-0.100431
3	1093684467	I	4	0.155	Compound	Q06828	FMOD	HMEC	p27	2353	-31.5988	173.515	173.515	0.955597	0.955597	931.425	931.425	2113.15	2113.15	397.482	397.482	8594.17	8.87224	279.657	279.657	551.998	551.998	205.775	205.775	2188.2	2188.2	4.04474	4.04474	143	143	1585	1585	6.07735	-1.33392	67.3608	817.173	6.07735	0.989678	67.3608	-1.87459
3	1093684467	I	5	0.225	Compound	P98173	FAM3A	HMEC	p27	3447	0.203488	179.328	179.328	0.9539	0.9539	850.632	850.632	1354.24	1354.24	350.25	350.25	7535	-4.54553	260.076	260.076	399.329	399.329	201.771	201.771	1985.3	1985.3	3.86475	3.86475	241	241	2656	2656	6.99159	-3.09635	77.0525	-391.909	6.99159	2.29728	77.0525	0.899035
3	1093684467	I	6	0.3125	Compound	P10645	CHGA	HMEC	p27	4145	20.4942	178.528	178.528	0.951639	0.951639	762.518	762.518	1445.38	1445.38	351.112	351.112	8009.8	1.46937	236.816	236.816	427.411	427.411	205.392	205.392	2158.78	2158.78	3.84309	3.84309	206	206	3141	3141	4.96984	0.801077	75.778	-232.913	4.96984	-0.594343	75.778	0.534301
3	1093684467	I	7		PBS Control			HMEC		4959	44.157	180.52	180.52	0.954373	0.954373	826.994	826.994	1407.62	1407.62	367.306	367.306	7686.53	-2.62585	253.747	253.747	406.382	406.382	210.587	210.587	2016.84	2016.84	3.89838	3.89838	255	255	3775	3775	5.14217	0.468882	76.1242	-276.1	5.14217	-0.347877	76.1242	0.633371
3	1093684467	I	8		TGFB1			HMEC		2505	-27.1802	172.301	172.301	0.955156	0.955156	1093.64	1093.64	2486.4	2486.4	425.16	425.16	8188.21	3.72944	315.478	315.478	645.632	645.632	229.061	229.061	2010.92	2010.92	3.92244	3.92244	231	231	1623	1623	9.22156	-7.39519	64.7904	1137.84	9.22156	5.48672	64.7904	-2.6102
3	1093684467	I	9	0.225	Compound	Q15223	NECTIN1	HMEC	p27	3863	12.2965	174.342	174.342	0.95556	0.95556	847.36	847.36	1405.09	1405.09	375.26	375.26	7699.1	-2.46663	264.473	264.473	406.91	406.91	217.359	217.359	2087.26	2087.26	3.83684	3.83684	201	201	2949	2949	5.20321	0.351203	76.3396	-302.973	5.20321	-0.260568	76.3396	0.695018
3	1093684467	I	10	0.141875	Compound	P29317	EPHA2	HMEC	p27	4249	23.5174	181.005	181.005	0.95251	0.95251	800.834	800.834	1464.49	1464.49	374.092	374.092	8074.19	2.285	251.045	251.045	428.381	428.381	221.357	221.357	2156.79	2156.79	3.89689	3.89689	212	212	3174	3174	4.98941	0.763358	74.6999	-98.4133	4.98941	-0.566359	74.6999	0.225759
3	1093684467	I	11	0.225	Compound	P14151	SELL	HMEC	p27	2387	-30.6105	155.263	155.263	0.956065	0.956065	1070	1070	1584.97	1584.97	428.505	428.505	7553.08	-4.31652	330.599	330.599	463.521	463.521	244.698	244.698	2076.12	2076.12	3.64685	3.64685	245	245	1788	1788	10.2639	-9.40463	74.9057	-124.089	10.2639	6.97758	74.9057	0.284659
3	1093684467	I	12	0.18665	Compound	P07360	C8G	HMEC	p27	4335	26.0174	177.531	177.531	0.954051	0.954051	809.79	809.79	1441.76	1441.76	394.179	394.179	8000.53	1.35191	254.458	254.458	427.365	427.365	235.121	235.121	2149.24	2149.24	3.83625	3.83625	242	242	3330	3330	5.58247	-0.379915	76.8166	-362.479	5.58247	0.281871	76.8166	0.831523
3	1093684467	I	13	0.257143	Compound	Q06418	TYRO3	HMEC	p27	3927	14.157	174.384	174.384	0.954332	0.954332	892.503	892.503	1519.11	1519.11	406.35	406.35	8156.43	3.32682	282.015	282.015	443.256	443.256	238.941	238.941	2189.01	2189.01	3.85859	3.85859	233	233	2992	2992	5.93328	-1.0562	76.1905	-284.366	5.93328	0.783626	76.1905	0.652332
3	1093684467	I	14	0.3125	Compound	P16471	PRLR	HMEC	p27	4545	32.1221	173.407	173.407	0.952473	0.952473	880.747	880.747	1385.28	1385.28	394.575	394.575	8173.55	3.54375	286.253	286.253	420.031	420.031	235.449	235.449	2266.29	2266.29	3.76344	3.76344	268	268	3516	3516	5.89659	-0.985465	77.3597	-430.236	5.89659	0.731146	77.3597	0.986956
3	1093684467	I	15	0.257143	Compound	Q13519	PNOC	HMEC	p27	3441	0.0290698	183.684	183.684	0.954346	0.954346	904.81	904.81	1673.48	1673.48	416.037	416.037	7867.09	-0.338588	278.465	278.465	494.284	494.284	245.054	245.054	2027.11	2027.11	3.98334	3.98334	191	191	2527	2527	5.55071	-0.318697	73.438	59.0231	5.55071	0.236451	73.438	-0.135398
3	1093684467	I	16	0.225	Compound	Q9UIB8	CD84	HMEC	p27	4679	36.0174	177.091	177.091	0.955673	0.955673	892.636	892.636	1395.48	1395.48	364.914	364.914	8003.26	1.38651	280.068	280.068	398.545	398.545	211.276	211.276	2179.74	2179.74	3.80999	3.80999	294	294	3602	3602	6.28339	-1.73113	76.9823	-383.145	6.28339	1.28438	76.9823	0.87893
3	1093684467	I	17	0.225	Compound	Q6JVE9	LCN8	HMEC	p27	2638	-23.314	159.871	159.871	0.953784	0.953784	1121.84	1121.84	1948.31	1948.31	398.137	398.137	8137.6	3.0883	354.211	354.211	559.537	559.537	231.739	231.739	2316.73	2316.73	3.56184	3.56184	271	271	1775	1775	10.2729	-9.42199	67.2858	826.53	10.2729	6.99046	67.2858	-1.89605
3	1093684467	I	18	0.3125	Compound	P17900	GM2A	HMEC	p27	3382	-1.68605	172.301	172.301	0.954279	0.954279	900.925	900.925	1609.68	1609.68	352.444	352.444	8065.83	2.17914	279.896	279.896	451.376	451.376	203.362	203.362	2236.16	2236.16	3.71292	3.71292	273	273	2472	2472	8.07215	-5.17941	73.0928	102.078	8.07215	3.84276	73.0928	-0.234165
3	1093684467	I	19	0.0975	Compound	Q96SL4	GPX7	HMEC	p27	3670	6.68605	178.674	178.674	0.953453	0.953453	839.297	839.297	1660.11	1660.11	347.721	347.721	7905.09	0.14282	259.024	259.024	471.079	471.079	195.743	195.743	2163.68	2163.68	3.84833	3.84833	215	215	2646	2646	5.85831	-0.911672	72.0981	226.177	5.85831	0.676397	72.0981	-0.518848
3	1093684467	I	20	0.3125	Compound	Q16610	ECM1	HMEC	p27	4437	28.9826	182.465	182.465	0.95371	0.95371	762.462	762.462	1482.87	1482.87	336.841	336.841	8014.37	1.52717	229.964	229.964	413.535	413.535	181.751	181.751	2139.72	2139.72	3.91461	3.91461	215	215	3361	3361	4.84562	1.04056	75.7494	-229.337	4.84562	-0.77202	75.7494	0.526097
3	1093684467	I	21	0.1025	Compound	P09093	CELA3A	HMEC	p27	4860	41.2791	172.982	172.982	0.952253	0.952253	777.526	777.526	1316.61	1316.61	315.639	315.639	7494.92	-5.05324	240.31	240.31	365.311	365.311	166.272	166.272	2110.16	2110.16	3.70166	3.70166	302	302	3760	3760	6.21399	-1.59734	77.3663	-431.05	6.21399	1.18511	77.3663	0.988823
3	1093684467	I	22	0.055	Compound	P43235	CTSK	HMEC	p27	5573	62.0058	178.486	178.486	0.953042	0.953042	784.996	784.996	1353.58	1353.58	308.083	308.083	7867.31	-0.335724	235.574	235.574	376.09	376.09	162.627	162.627	2189.73	2189.73	3.7744	3.7744	252	252	4313	4313	4.5218	1.66479	77.391	-434.135	4.5218	-1.23516	77.391	0.995902
3	1093684467	I	23		TGFB2			HMEC		2002	-41.8023	169.194	169.194	0.95534	0.95534	1075.18	1075.18	2505.22	2505.22	359.702	359.702	7988.41	1.19831	299.557	299.557	600.819	600.819	162.602	162.602	2015.6	2015.6	3.81942	3.81942	239	239	1325	1325	11.9381	-12.632	66.1838	964.01	11.9381	9.37203	66.1838	-2.21143
3	1093684467	J	2		CDK4/6 Inhibitor Control			HMEC		708	-79.4186	167.742	167.742	0.961227	0.961227	1682.89	1682.89	1619.05	1619.05	290.257	290.257	671.457	-91.4939	466.576	466.576	372.826	372.826	171.219	171.219	159.947	159.947	1.63343	1.63343	623	623	555	555	87.9943	-159.25	78.3898	-558.745	87.9943	118.152	78.3898	1.28176
3	1093684467	J	3	0.225	Compound	P55259	GP2	HMEC	p27	5326	54.8256	180.268	180.268	0.951566	0.951566	797.101	797.101	1352.31	1352.31	346.33	346.33	7972.6	0.998093	248.565	248.565	388.477	388.477	190.256	190.256	2183.6	2183.6	3.78436	3.78436	274	274	4130	4130	5.14457	0.464239	77.5441	-453.239	5.14457	-0.344433	77.5441	1.03973
3	1093684467	J	4	0.16	Compound	Q96L15	ART5	HMEC	p27	3170	-7.84884	173.319	173.319	0.953993	0.953993	927.034	927.034	1734.86	1734.86	386.864	386.864	8552.27	8.3414	286.979	286.979	507.171	507.171	217.279	217.279	2327.09	2327.09	3.78325	3.78325	245	245	2284	2284	7.72871	-4.51734	72.0505	232.118	7.72871	3.35155	72.0505	-0.532475
3	1093684467	J	5	0.225	Compound	O60575	SPINK4	HMEC	p27	4437	28.9826	181.745	181.745	0.953751	0.953751	818.231	818.231	1473.47	1473.47	365.444	365.444	7907.13	0.168694	251.666	251.666	428.39	428.39	212.169	212.169	2087.12	2087.12	3.9604	3.9604	199	199	3332	3332	4.48501	1.73571	75.0958	-147.798	4.48501	-1.28778	75.0958	0.339048
3	1093684467	J	6	0.155	Compound	P08174	CD55	HMEC	p27	4165	21.0756	177.054	177.054	0.952565	0.952565	900.988	900.988	1457	1457	379.01	379.01	7966.69	0.923222	283.807	283.807	436.371	436.371	217.642	217.642	2207.53	2207.53	3.74526	3.74526	282	282	3157	3157	6.77071	-2.67055	75.7983	-235.442	6.77071	1.98136	75.7983	0.540102
3	1093684467	J	7		CDK4/6 Inhibitor Control			HMEC		753	-78.1105	173.511	173.511	0.960371	0.960371	1640.36	1640.36	1232.65	1232.65	346.852	346.852	766.105	-90.2949	461.085	461.085	333.797	333.797	211.115	211.115	191.304	191.304	1.47846	1.47846	674	674	659	659	89.5086	-162.169	87.5166	-1697.35	89.5086	120.318	87.5166	3.8937
3	1093684467	J	8		TGFB2			HMEC		1369	-60.2035	167.14	167.14	0.957457	0.957457	1167.88	1167.88	2633.88	2633.88	479.708	479.708	7952.56	0.744217	334.405	334.405	672.504	672.504	244.605	244.605	1916.51	1916.51	3.86688	3.86688	212	212	926	926	15.4858	-19.471	67.6406	782.267	15.4858	14.4462	67.6406	-1.79451
3	1093684467	J	9	0.0925	Compound	Q53H76	PLA1A	HMEC	p27	3907	13.5756	169.619	169.619	0.951067	0.951067	834.831	834.831	1500.8	1500.8	415.508	415.508	8498.71	7.66291	268.935	268.935	457.235	457.235	241.36	241.36	2402.21	2402.21	3.6931	3.6931	248	248	3002	3002	6.34758	-1.85487	76.8364	-364.954	6.34758	1.37618	76.8364	0.8372
3	1093684467	J	10	0.277143	Compound	Q9HBE4	IL21	HMEC	p27	3908	13.6047	155.167	155.167	0.954026	0.954026	995.61	995.61	1473.63	1473.63	439.797	439.797	8538.45	8.16633	333.309	333.309	454.225	454.225	254.388	254.388	2523.61	2523.61	3.48376	3.48376	370	370	3045	3045	9.46776	-7.86981	77.9171	-499.769	9.46776	5.83885	77.9171	1.14646
3	1093684467	J	11	0.225	Compound	Q86SG7	LYG2	HMEC	p27	4467	29.8547	180.316	180.316	0.955276	0.955276	802.19	802.19	1558.85	1558.85	392.918	392.918	8155.6	3.31639	251.742	251.742	448.144	448.144	238.089	238.089	2155.11	2155.11	3.93324	3.93324	217	217	3277	3277	4.85785	1.01698	73.3602	68.7238	4.85785	-0.754528	73.3602	-0.157652
3	1093684467	J	12	0.268625	Compound	P24394	IL4R	HMEC	p27	4862	41.3372	181.803	181.803	0.954496	0.954496	894.578	894.578	1453.57	1453.57	408.835	408.835	8327.02	5.48791	279.198	279.198	429.238	429.238	240.893	240.893	2198.9	2198.9	3.90774	3.90774	262	262	3735	3735	5.38873	-0.00643274	76.8202	-362.931	5.38873	0.00477265	76.8202	0.83256
3	1093684467	J	13	0.0775	Compound	Q9BQR3	PRSS27	HMEC	p27	4131	20.0872	175.08	175.08	0.952833	0.952833	851.131	851.131	1393.91	1393.91	397.761	397.761	7948.52	0.69308	273.783	273.783	423.186	423.186	238.715	238.715	2214.29	2214.29	3.73897	3.73897	296	296	3200	3200	7.16534	-3.4313	77.4631	-443.129	7.16534	2.54578	77.4631	1.01653
3	1093684467	J	14	0.225	Compound	P02786	TFRC	HMEC	p27	4615	34.157	169.859	169.859	0.955168	0.955168	879.39	879.39	1417.14	1417.14	429.675	429.675	8455.29	7.11281	283.686	283.686	430.594	430.594	245.866	245.866	2297.58	2297.58	3.80819	3.80819	231	231	3622	3622	5.00542	0.732499	78.4832	-570.394	5.00542	-0.543463	78.4832	1.30848
3	1093684467	J	15	0.225	Compound	Q5QGZ9	CLEC12A	HMEC	p27	3743	8.80814	178.237	178.237	0.953575	0.953575	881.447	881.447	1893.3	1893.3	400.206	400.206	8543.12	8.22547	272.722	272.722	533.518	533.518	229.754	229.754	2281.63	2281.63	3.90056	3.90056	209	209	2604	2604	5.58376	-0.382398	69.5699	541.585	5.58376	0.283713	69.5699	-1.24239
3	1093684467	J	16	0.166175	Compound	P23142	FBLN1	HMEC	p27	3902	13.4302	177.682	177.682	0.954665	0.954665	863.911	863.911	1437.14	1437.14	393.284	393.284	8239.12	4.37439	269.495	269.495	410.88	410.88	223.27	223.27	2202.7	2202.7	3.90433	3.90433	225	225	3017	3017	5.76627	-0.734246	77.3193	-425.194	5.76627	0.54476	77.3193	0.975391
3	1093684467	J	17	0.225	Compound	Q07654	TFF3	HMEC	p27	4808	39.7674	182.379	182.379	0.952774	0.952774	758.733	758.733	1545.48	1545.48	374.523	374.523	8470.71	7.30824	237.852	237.852	441.315	441.315	212.66	212.66	2250.48	2250.48	3.93884	3.93884	199	199	3576	3576	4.13894	2.40287	74.376	-58.0065	4.13894	-1.78276	74.376	0.133066
3	1093684467	J	18	0.225	Compound	Q86UD1	OAF	HMEC	p27	3778	9.82558	151.308	151.308	0.954217	0.954217	1139.34	1139.34	1718.46	1718.46	391.361	391.361	8239.87	4.38392	364.42	364.42	516.683	516.683	230.992	230.992	2404.72	2404.72	3.41498	3.41498	509	509	2756	2756	13.4727	-15.5904	72.9486	120.067	13.4727	11.567	72.9486	-0.275432
3	1093684467	J	19	0.3125	Compound	P60568	IL2	HMEC	p27	4229	22.936	177.968	177.968	0.952722	0.952722	810.163	810.163	1659.95	1659.95	337.576	337.576	7973.1	1.00446	250.844	250.844	461.291	461.291	188.444	188.444	2177	2177	3.80706	3.80706	249	249	3000	3000	5.88792	-0.968745	70.9388	370.809	5.88792	0.718741	70.9388	-0.850632
3	1093684467	J	20	0.17	Compound	Q96F46	IL17RA	HMEC	p27	1486	-56.8023	157.909	157.909	0.956369	0.956369	1140.29	1140.29	1970.79	1970.79	426.667	426.667	7736.48	-1.99319	347.553	347.553	523.99	523.99	212.624	212.624	2090.21	2090.21	3.55023	3.55023	225	225	1099	1099	15.1413	-18.8071	73.9569	-5.72127	15.1413	13.9535	73.9569	0.0131245
3	1093684467	J	21	0.169225	Compound	P05230	FGF1	HMEC	p27	4018	16.8023	187.497	187.497	0.954477	0.954477	789.57	789.57	1620.71	1620.71	310.689	310.689	7579.03	-3.98778	229.875	229.875	432.114	432.114	161.82	161.82	1981.33	1981.33	3.95134	3.95134	240	240	2871	2871	5.97312	-1.133	71.4535	306.598	5.97312	0.840606	71.4535	-0.703332
3	1093684467	J	22	0.3125	Compound	P18065	IGFBP2	HMEC	p27	4530	31.686	176.377	176.377	0.953333	0.953333	840.087	840.087	1505.16	1505.16	316.792	316.792	7775.05	-1.50457	256.791	256.791	419.1	419.1	169.519	169.519	2201.79	2201.79	3.70929	3.70929	309	309	3383	3383	6.82119	-2.76787	74.6799	-95.9158	6.82119	2.05357	74.6799	0.22003
3	1093684467	J	23		Blank Control			HMEC		5369	56.0756	175.67	175.67	0.951459	0.951459	698.954	698.954	1169.72	1169.72	319.926	319.926	7710.31	-2.3246	213.037	213.037	337.669	337.669	163.641	163.641	2144.87	2144.87	3.77273	3.77273	268	268	4311	4311	4.99162	0.7591	80.2943	-796.334	4.99162	-0.563199	80.2943	1.82678
3	1093684467	K	2		Blank Control			HMEC		4849	40.9593	180.413	180.413	0.952747	0.952747	728.759	728.759	1090.16	1090.16	342.176	342.176	7085.57	-10.239	224.492	224.492	343.049	343.049	191.49	191.49	1889.28	1889.28	3.85237	3.85237	238	238	3907	3907	4.90823	0.919856	80.5733	-831.144	4.90823	-0.682469	80.5733	1.90664
3	1093684467	K	3	0.27515	Compound	P36955	SERPINF1	HMEC	p27	3445	0.145349	169.977	169.977	0.953915	0.953915	871.717	871.717	1130.02	1130.02	343.707	343.707	7286.63	-7.69192	270.816	270.816	359.912	359.912	197.924	197.924	2027.33	2027.33	3.65932	3.65932	291	291	2738	2738	8.44702	-5.90208	79.4775	-694.437	8.44702	4.37893	79.4775	1.59303
3	1093684467	K	4	0.225	Compound	P78423	CX3CL1	HMEC	p27	4061	18.0523	177.267	177.267	0.950451	0.950451	744.024	744.024	1376.22	1376.22	350.821	350.821	7768.83	-1.58333	232.863	232.863	414.486	414.486	200.325	200.325	2156.91	2156.91	3.73891	3.73891	250	250	3098	3098	6.15612	-1.48577	76.2866	-296.361	6.15612	1.10234	76.2866	0.67985
3	1093684467	K	5	0.225	Compound	O14763	TNFRSF10B	HMEC	p27	4848	40.9302	183.069	183.069	0.95254	0.95254	755.979	755.979	1392.86	1392.86	337.601	337.601	7510.13	-4.8605	234.921	234.921	413.147	413.147	195.058	195.058	2034.86	2034.86	3.81457	3.81457	302	302	3632	3632	6.22937	-1.62699	74.9175	-125.555	6.22937	1.20711	74.9175	0.288022
3	1093684467	K	6	0.3108	Compound	P20827	EFNA1	HMEC	p27	4336	26.0465	160.69	160.69	0.949052	0.949052	767.841	767.841	1160.09	1160.09	403.353	403.353	8083.21	2.39929	266.577	266.577	401.348	401.348	251	251	2454.6	2454.6	3.44288	3.44288	314	314	3487	3487	7.2417	-3.5785	80.4197	-811.985	7.2417	2.655	80.4197	1.86269
3	1093684467	K	7	0.225	Compound	P13688	CEACAM1	HMEC	p27	4424	28.6047	178.949	178.949	0.952254	0.952254	849.505	849.505	1273.37	1273.37	362.087	362.087	7590.07	-3.84788	265.638	265.638	384.976	384.976	214.483	214.483	2039.96	2039.96	3.80929	3.80929	299	299	3475	3475	6.75859	-2.64719	78.5488	-578.581	6.75859	1.96403	78.5488	1.32726
3	1093684467	K	8	0.3125	Compound	P04196	HRG	HMEC	p27	3952	14.8837	176.593	176.593	0.95252	0.95252	778.769	778.769	1363.69	1363.69	361.772	361.772	8281.22	4.90775	246.886	246.886	409.419	409.419	208.48	208.48	2270.13	2270.13	3.83892	3.83892	187	187	3063	3063	4.73178	1.26	77.5051	-448.366	4.73178	-0.934834	77.5051	1.02855
3	1093684467	K	9	0.225	Compound	Q9Y624	F11R	HMEC	p27	4096	19.0698	177.388	177.388	0.952404	0.952404	844.559	844.559	1432.4	1432.4	379.885	379.885	7845.43	-0.612884	265.159	265.159	426.866	426.866	223.539	223.539	2154.1	2154.1	3.80005	3.80005	245	245	3106	3106	5.98145	-1.14905	75.8301	-239.405	5.98145	0.852512	75.8301	0.549192
3	1093684467	K	10	0.3125	Compound	P02452	COL1A1	HMEC	p27	3954	14.9419	181.233	181.233	0.954071	0.954071	785.928	785.928	1313.5	1313.5	382.095	382.095	7599.97	-3.72246	245.425	245.425	391.858	391.858	220.981	220.981	2008.56	2008.56	3.87349	3.87349	251	251	3111	3111	6.348	-1.85568	78.6798	-594.922	6.348	1.37678	78.6798	1.36475
3	1093684467	K	11	0.225	Compound	P01037	CST1	HMEC	p27	4019	16.8314	179.902	179.902	0.954931	0.954931	848.406	848.406	1461.39	1461.39	373.881	373.881	7765.08	-1.63081	261.638	261.638	419.369	419.369	221.325	221.325	2032.09	2032.09	3.98432	3.98432	213	213	3007	3007	5.29983	0.164951	74.8196	-113.344	5.29983	-0.122382	74.8196	0.260011
3	1093684467	K	12	0.308875	Compound	P34096	RNASE4	HMEC	p27	4080	18.6047	175.706	175.706	0.953001	0.953001	821.849	821.849	1470.78	1470.78	376.98	376.98	8046.22	1.93075	259.664	259.664	430.984	430.984	222.501	222.501	2206.93	2206.93	3.80524	3.80524	214	214	3071	3071	5.2451	0.270453	75.2696	-169.483	5.2451	-0.200657	75.2696	0.388793
3	1093684467	K	13	0.257143	Compound	Q9UBC7	GALP	HMEC	p27	3853	12.0058	188.977	188.977	0.955217	0.955217	942.577	942.577	1618.28	1618.28	371.129	371.129	7839.05	-0.693705	281.463	281.463	451.29	451.29	216.48	216.48	2005.68	2005.68	3.99906	3.99906	230	230	2811	2811	5.96937	-1.12578	72.9561	119.132	5.96937	0.835247	72.9561	-0.273288
3	1093684467	K	14	0.26505	Compound	P02765	AHSG	HMEC	p27	3657	6.30814	176.999	176.999	0.95453	0.95453	845.787	845.787	1467.31	1467.31	380.415	380.415	7885.02	-0.111341	266.704	266.704	427.1	427.1	224.101	224.101	2134.13	2134.13	3.81447	3.81447	241	241	2775	2775	6.5901	-2.32239	75.8819	-245.866	6.5901	1.72305	75.8819	0.564015
3	1093684467	K	15	0.257143	Compound	P78310-4	CXADR	HMEC	p27	1844	-46.3954	168.771	168.771	0.955883	0.955883	993.708	993.708	2478.06	2478.06	430.964	430.964	8462.82	7.20819	286.958	286.958	617.454	617.454	227.293	227.293	2107.54	2107.54	4.04235	4.04235	109	109	1170	1170	5.91106	-1.01336	63.449	1305.19	5.91106	0.751846	63.449	-2.99408
3	1093684467	K	16	0.225	Compound	O95445	APOM	HMEC	p27	4081	18.6337	165.142	165.142	0.953658	0.953658	885.021	885.021	1416.18	1416.18	370.246	370.246	7735.31	-2.00801	284.537	284.537	433.898	433.898	221.105	221.105	2241.42	2241.42	3.57588	3.57588	360	360	3120	3120	8.82137	-6.62372	76.4519	-316.973	8.82137	4.91434	76.4519	0.727134
3	1093684467	K	17	0.225	Compound	Q7Z5A8	FAM19A3	HMEC	p27	3965	15.2616	182.441	182.441	0.953449	0.953449	900.042	900.042	1625.24	1625.24	368.672	368.672	8048.04	1.95378	276.74	276.74	454.278	454.278	211.556	211.556	2133.03	2133.03	3.94058	3.94058	230	230	2896	2896	5.80076	-0.800721	73.0391	108.783	5.80076	0.594079	73.0391	-0.249548
3	1093684467	K	18	0.225	Compound	P11279	LAMP1	HMEC	p27	4267	24.0407	179.181	179.181	0.953514	0.953514	780.056	780.056	1306.31	1306.31	360.061	360.061	8043.36	1.89448	241.048	241.048	383.149	383.149	204.989	204.989	2180.03	2180.03	3.82863	3.82863	280	280	3340	3340	6.56199	-2.26819	78.2751	-544.436	6.56199	1.68284	78.2751	1.24893
3	1093684467	K	19	0.1475	Compound	Q53EL9	SEZ6	HMEC	p27	4038	17.3837	174.52	174.52	0.955468	0.955468	833.434	833.434	1391.64	1391.64	356.488	356.488	7553.76	-4.30784	253.564	253.564	389.832	389.832	192.304	192.304	2030.86	2030.86	3.85111	3.85111	205	205	3107	3107	5.07677	0.594947	76.944	-378.375	5.07677	-0.441409	76.944	0.867988
3	1093684467	K	20	0.17475	Compound	P78552	IL13RA1	HMEC	p27	4158	20.8721	177.798	177.798	0.953991	0.953991	794.863	794.863	1399.93	1399.93	339.359	339.359	7746.65	-1.86432	239.935	239.935	384.469	384.469	181.394	181.394	2053.09	2053.09	3.89587	3.89587	208	208	3211	3211	5.00241	0.738306	77.2246	-413.38	5.00241	-0.547771	77.2246	0.94829
3	1093684467	K	21	0.225	Compound	Q13162	PRDX4	HMEC	p27	3527	2.52907	175.002	175.002	0.955083	0.955083	818.946	818.946	1478.45	1478.45	334.875	334.875	7700.42	-2.44988	247.158	247.158	403.684	403.684	174.194	174.194	2075.85	2075.85	3.87905	3.87905	177	177	2695	2695	5.01843	0.707415	76.4105	-311.82	5.01843	-0.524853	76.4105	0.715313
3	1093684467	K	22	0.3125	Compound	P12034	FGF5	HMEC	p27	3713	7.93605	182.165	182.165	0.954986	0.954986	807.317	807.317	1585.17	1585.17	330.181	330.181	7773.34	-1.52617	237.82	237.82	423.75	423.75	172.282	172.282	2034.34	2034.34	3.99011	3.99011	182	182	2718	2718	4.9017	0.932447	73.2023	88.4271	4.9017	-0.691811	73.2023	-0.202851
3	1093684467	K	23		CDK4/6 Inhibitor Control			HMEC		927	-73.0523	167.438	167.438	0.962564	0.962564	1294.51	1294.51	1851.44	1851.44	322.1	322.1	3376.91	-57.2208	353.129	353.129	400.794	400.794	168.368	168.368	830.068	830.068	2.64104	2.64104	509	509	699	699	54.9083	-95.4681	75.4045	-186.316	54.9083	70.8307	75.4045	0.427407
3	1093684467	L	2		TGFB2			HMEC		1722	-49.9419	168.809	168.809	0.955283	0.955283	1101.81	1101.81	2338.11	2338.11	398.927	398.927	8116.7	2.82356	316.308	316.308	595.305	595.305	187.246	187.246	2052.03	2052.03	3.77661	3.77661	203	203	1187	1187	11.7886	-12.3439	68.9315	621.227	11.7886	9.15829	68.9315	-1.42509
3	1093684467	L	3	0.291429	Compound	P13671	C6	HMEC	p27	4826	40.2907	186.897	186.897	0.952487	0.952487	778.73	778.73	1447.58	1447.58	330.177	330.177	7758.63	-1.71253	231.75	231.75	406.192	406.192	184.091	184.091	2035.24	2035.24	3.91447	3.91447	258	258	3583	3583	5.34604	0.0758573	74.2437	-41.4947	5.34604	-0.0562808	74.2437	0.0951884
3	1093684467	L	4	0.2075	Compound	Q14627	IL13RA2	HMEC	p27	2246	-34.7093	167.369	167.369	0.955293	0.955293	990.924	990.924	1620.98	1620.98	406.04	406.04	7965.43	0.907239	293.634	293.634	444.319	444.319	211.374	211.374	2091.1	2091.1	3.78721	3.78721	212	212	1698	1698	9.439	-7.81438	75.6011	-210.834	9.439	5.79772	75.6011	0.483652
3	1093684467	L	5	0.225	Compound	K7EL06	CD300LG	HMEC	p27	4392	27.6744	182.892	182.892	0.952775	0.952775	845.769	845.769	1721.92	1721.92	367.16	367.16	8302.69	5.17974	257.679	257.679	486.674	486.674	209.242	209.242	2199.3	2199.3	3.90722	3.90722	213	213	3071	3071	4.84973	1.03263	69.9226	497.581	4.84973	-0.766142	69.9226	-1.14145
3	1093684467	L	6	0.1	Compound	O60243	HS6ST1	HMEC	p27	3035	-11.7733	120.635	120.635	0.949924	0.949924	1572.19	1572.19	1350.61	1350.61	448.852	448.852	7839.9	-0.682929	541.996	541.996	466.619	466.619	267.675	267.675	2598.9	2598.9	2.77125	2.77125	839	839	2407	2407	27.6442	-42.9095	79.3081	-673.3	27.6442	31.8358	79.3081	1.54454
3	1093684467	L	7	0.225	Compound	Q8TDE3	RNASE8	HMEC	p27	3794	10.2907	190.215	190.215	0.954245	0.954245	818.365	818.365	1655.7	1655.7	353.937	353.937	7698.51	-2.47413	249.621	249.621	452.992	452.992	201.231	201.231	1961.02	1961.02	4.07083	4.07083	225	225	2730	2730	5.93042	-1.05067	71.9557	243.939	5.93042	0.779527	71.9557	-0.559593
3	1093684467	L	8	0.225	Compound	P12544	GZMA	HMEC	p27	2651	-22.936	167.472	167.472	0.955215	0.955215	1019.64	1019.64	1904.92	1904.92	452.416	452.416	8533.17	8.09947	322.151	322.151	522.84	522.84	243.342	243.342	2253.1	2253.1	3.86972	3.86972	192	192	1921	1921	7.24255	-3.58015	72.4632	180.626	7.24255	2.65622	72.4632	-0.414354
3	1093684467	L	9	0.1025	Compound	P12955	PEPD	HMEC	p27	4197	22.0058	181.144	181.144	0.954531	0.954531	823.549	823.549	1621.26	1621.26	378.581	378.581	8185.8	3.6989	257.368	257.368	464.393	464.393	219.759	219.759	2157.45	2157.45	3.98602	3.98602	195	195	3094	3094	4.64618	1.42503	73.7193	23.9216	4.64618	-1.05727	73.7193	-0.0548759
3	1093684467	L	10	0.357143	Compound	Q9NZQ7	CD274	HMEC	p27	4271	24.157	176.333	176.333	0.954482	0.954482	870.827	870.827	1563.25	1563.25	383.966	383.966	8126.64	2.94945	276.789	276.789	462.082	462.082	227.706	227.706	2226.66	2226.66	3.7997	3.7997	234	234	3155	3155	5.47881	-0.180088	73.8703	5.08833	5.47881	0.133613	73.8703	-0.0116726
3	1093684467	L	11	0.225	Compound	Q02083	NAAA	HMEC	p27	4485	30.3779	164.638	164.638	0.954111	0.954111	886.011	886.011	1350.84	1350.84	396.259	396.259	8139.1	3.10728	289.517	289.517	424.782	424.782	235.852	235.852	2346.1	2346.1	3.59591	3.59591	349	349	3537	3537	7.78149	-4.6191	78.8629	-617.76	7.78149	3.42705	78.8629	1.41713
3	1093684467	L	12	0.2823	Compound	P08571	CD14	HMEC	p27	3275	-4.79651	172.117	172.117	0.954452	0.954452	893.029	893.029	1432.41	1432.41	401.663	401.663	8235.8	4.33238	287.493	287.493	438.084	438.084	240.21	240.21	2281.55	2281.55	3.71202	3.71202	293	293	2531	2531	8.94656	-6.86507	77.2824	-420.593	8.94656	5.09341	77.2824	0.964836
3	1093684467	L	13	0.225	Compound	Q12918	KLRB1	HMEC	p27	4543	32.064	179.565	179.565	0.953926	0.953926	860.189	860.189	1591.94	1591.94	378.71	378.71	8365.7	5.97796	268.812	268.812	455.051	455.051	221.126	221.126	2268.19	2268.19	3.83833	3.83833	260	260	3385	3385	5.72309	-0.651	74.5102	-74.7487	5.72309	0.482997	74.5102	0.171473
3	1093684467	L	14	0.168571	Compound	O75973	C1QL1	HMEC	p27	3265	-5.08721	166.37	166.37	0.953735	0.953735	980.341	980.341	1707.69	1707.69	381.147	381.147	8145.62	3.18987	317.796	317.796	495.548	495.548	230.322	230.322	2336.93	2336.93	3.57543	3.57543	294	294	2306	2306	9.00459	-6.97694	70.6279	409.594	9.00459	5.1764	70.6279	-0.939605
3	1093684467	L	15	0.225	Compound	Q9NQS3	NECTIN3	HMEC	p27	5153	49.7965	176.516	176.516	0.953508	0.953508	776.166	776.166	1458.8	1458.8	387.556	387.556	8087.41	2.45246	241.668	241.668	427.391	427.391	223.139	223.139	2146.36	2146.36	3.89347	3.89347	244	244	3920	3920	4.73511	1.25359	76.0722	-269.609	4.73511	-0.930079	76.0722	0.61848
3	1093684467	L	16	0.1138	Compound	P07225	PROS1	HMEC	p27	3330	-3.19767	176.96	176.96	0.952777	0.952777	897.02	897.02	1403.27	1403.27	386.985	386.985	8044.64	1.91068	283.615	283.615	414.055	414.055	223.41	223.41	2218.16	2218.16	3.7878	3.7878	213	213	2588	2588	6.3964	-1.94897	77.7177	-474.896	6.3964	1.446	77.7177	1.08941
3	1093684467	L	17	0.225	Compound	Q6P5S2	LEG1	HMEC	p27	4108	19.4186	179.326	179.326	0.9541	0.9541	853.546	853.546	1524.65	1524.65	370.42	370.42	7887.54	-0.0794357	263.16	263.16	435.319	435.319	212.788	212.788	2138.91	2138.91	3.81945	3.81945	258	258	3059	3059	6.28043	-1.72541	74.4645	-69.0379	6.28043	1.28014	74.4645	0.158372
3	1093684467	L	18	0.19925	Compound	P16871	IL7R	HMEC	p27	4481	30.2616	176.665	176.665	0.951858	0.951858	884.783	884.783	1602.51	1602.51	363.574	363.574	8286.29	4.9719	275.851	275.851	467.82	467.82	211.319	211.319	2292.9	2292.9	3.74646	3.74646	269	269	3333	3333	6.00312	-1.19084	74.3807	-58.591	6.00312	0.883518	74.3807	0.134407
3	1093684467	L	19	0.263925	Compound	P00734	F2	HMEC	p27	4816	40	180.827	180.827	0.954048	0.954048	783.869	783.869	1462.89	1462.89	347.906	347.906	8102.9	2.64871	240.407	240.407	415.682	415.682	189.761	189.761	2198.57	2198.57	3.84934	3.84934	253	253	3628	3628	5.25332	0.254599	75.3322	-177.296	5.25332	-0.188895	75.3322	0.406715
3	1093684467	L	20	0.224225	Compound	P21128	ENDOU	HMEC	p27	3970	15.407	170.974	170.974	0.954545	0.954545	844.175	844.175	1267.46	1267.46	349.224	349.224	7733.36	-2.03266	262.84	262.84	364.402	364.402	187.52	187.52	2133.36	2133.36	3.7387	3.7387	249	249	3164	3164	6.27204	-1.70924	79.6977	-721.911	6.27204	1.26814	79.6977	1.65606
3	1093684467	L	21	0.174525	Compound	P04085	PDGFA	HMEC	p27	4057	17.936	178.499	178.499	0.953803	0.953803	770.872	770.872	1583.62	1583.62	313.229	313.229	7845.83	-0.607848	235.4	235.4	429.829	429.829	168.758	168.758	2185.82	2185.82	3.73782	3.73782	251	251	2942	2942	6.18684	-1.54499	72.5166	173.962	6.18684	1.14628	72.5166	-0.399066
3	1093684467	L	22	0.18845	Compound	Q641Q3	METRNL	HMEC	p27	2223	-35.3779	165.239	165.239	0.953784	0.953784	1112.08	1112.08	1822.47	1822.47	350.434	350.434	6974.65	-11.6441	341.692	341.692	511.818	511.818	183.435	183.435	1936.44	1936.44	3.57147	3.57147	310	310	1542	1542	13.9451	-16.5011	69.3657	567.052	13.9451	12.2426	69.3657	-1.30081
3	1093684467	L	23		TGFB1			HMEC		2741	-20.3198	178.985	178.985	0.955032	0.955032	1007.95	1007.95	2136.88	2136.88	350.98	350.98	7788.5	-1.33416	274.622	274.622	535.123	535.123	162.312	162.312	1896.95	1896.95	3.98867	3.98867	287	287	1865	1865	10.4706	-9.8031	68.0409	732.335	10.4706	7.27322	68.0409	-1.67997
3	1093684467	M	2		PBS Control			HMEC		2666	-22.5	167.622	167.622	0.953801	0.953801	869.375	869.375	1857	1857	381.137	381.137	8359.81	5.90334	257.475	257.475	508.035	508.035	185.885	185.885	2174.62	2174.62	3.94236	3.94236	115	115	1905	1905	4.31358	2.0662	71.4554	306.361	4.31358	-1.53297	71.4554	-0.702789
3	1093684467	M	3	0.225	Compound	P29376	LTK	HMEC	p27	3568	3.72093	170.732	170.732	0.952232	0.952232	845.512	845.512	1273.15	1273.15	323.83	323.83	7236.15	-8.33135	266.641	266.641	381.811	381.811	186.335	186.335	2071.25	2071.25	3.54336	3.54336	388	388	2748	2748	10.8744	-10.5815	77.0179	-387.595	10.8744	7.85077	77.0179	0.889139
3	1093684467	M	4	0.225	Compound	P10145	CXCL8	HMEC	p27	4766	38.5465	177.027	177.027	0.951796	0.951796	739.478	739.478	1366.5	1366.5	334.264	334.264	7479.42	-5.24954	234.273	234.273	407.553	407.553	189.385	189.385	2056.38	2056.38	3.78349	3.78349	250	250	3663	3663	5.24549	0.2697	76.8569	-367.506	5.24549	-0.200099	76.8569	0.843054
3	1093684467	M	5		PBS Control			HMEC		3629	5.49419	170.975	170.975	0.953486	0.953486	813.272	813.272	1350.26	1350.26	383.14	383.14	7876.37	-0.221018	253.193	253.193	397.612	397.612	207.677	207.677	2124.38	2124.38	3.79463	3.79463	229	229	2879	2879	6.31028	-1.78296	79.3332	-676.429	6.31028	1.32283	79.3332	1.55172
3	1093684467	M	6		TGFB1			HMEC		2121	-38.343	169.548	169.548	0.95771	0.95771	969.126	969.126	2291.48	2291.48	411.415	411.415	7986.41	1.17299	275.558	275.558	607.416	607.416	204.819	204.819	1993.98	1993.98	3.90593	3.90593	207	207	1465	1465	9.75955	-8.43231	69.0712	603.797	9.75955	6.25618	69.0712	-1.3851
3	1093684467	M	7	0.225	Compound	P27930	IL1R2	HMEC	p27	3375	-1.88953	167.087	167.087	0.954721	0.954721	987.446	987.446	1329.34	1329.34	386.118	386.118	7642.13	-3.18831	316.27	316.27	407.453	407.453	224.308	224.308	2122.6	2122.6	3.68175	3.68175	287	287	2656	2656	8.5037	-6.01135	78.6963	-596.978	8.5037	4.46	78.6963	1.36946
3	1093684467	M	8	0.3125	Compound	P01258	CALCA	HMEC	p27	4753	38.1686	183.117	183.117	0.95198	0.95198	786.036	786.036	1486.86	1486.86	346.434	346.434	7671.92	-2.81102	245.531	245.531	439.052	439.052	206.058	206.058	2071.19	2071.19	3.83703	3.83703	236	236	3474	3474	4.96529	0.809864	73.0907	102.347	4.96529	-0.600863	73.0907	-0.234783
3	1093684467	M	9	0.225	Compound	P06126	CD1A	HMEC	p27	2045	-40.5523	174.191	174.191	0.956844	0.956844	945.672	945.672	1906.2	1906.2	393.897	393.897	7883.28	-0.133436	282.581	282.581	507.686	507.686	214.244	214.244	2051.73	2051.73	3.93344	3.93344	144	144	1455	1455	7.04156	-3.1927	71.1491	344.562	7.04156	2.36876	71.1491	-0.790422
3	1093684467	M	10	0.183225	Compound	P61626	LYZ	HMEC	p27	4271	24.157	174.368	174.368	0.952001	0.952001	842.101	842.101	1408.83	1408.83	381.821	381.821	8029.27	1.71593	268.341	268.341	418.549	418.549	220.864	220.864	2181.83	2181.83	3.81925	3.81925	204	204	3287	3287	4.7764	1.17399	76.9609	-380.48	4.7764	-0.871019	76.9609	0.872816
3	1093684467	M	11	0.225	Compound	P05186	ALPL	HMEC	p27	3943	14.6221	177.549	177.549	0.955035	0.955035	889.284	889.284	1454.06	1454.06	391.747	391.747	7769.62	-1.57327	274.496	274.496	424.361	424.361	232.823	232.823	2060.6	2060.6	3.89686	3.89686	214	214	3019	3019	5.42734	-0.0808643	76.5661	-331.222	5.42734	0.0599957	76.5661	0.75982
3	1093684467	M	12	0.14515	Compound	P05155	SERPING1	HMEC	p27	3456	0.465116	179.53	179.53	0.953235	0.953235	812.79	812.79	1415.44	1415.44	404.61	404.61	7771.74	-1.54641	256.285	256.285	422.881	422.881	246.312	246.312	2099.18	2099.18	3.83312	3.83312	198	198	2646	2646	5.72917	-0.662713	76.5625	-330.777	5.72917	0.491687	76.5625	0.7588
3	1093684467	M	13		PBS Control			HMEC		4852	41.0465	179.711	179.711	0.954033	0.954033	819.95	819.95	1351.08	1351.08	374.972	374.972	8005.78	1.41835	253.888	253.888	396.83	396.83	217.232	217.232	2167.24	2167.24	3.85649	3.85649	252	252	3738	3738	5.19373	0.369469	77.0404	-390.397	5.19373	-0.27412	77.0404	0.895567
3	1093684467	M	14		TGFB1			HMEC		2274	-33.8954	178.326	178.326	0.957091	0.957091	1116.97	1116.97	2304.13	2304.13	423.549	423.549	8166.22	3.45083	318.869	318.869	598.708	598.708	222.189	222.189	1992.55	1992.55	3.98652	3.98652	236	236	1561	1561	10.3782	-9.6249	68.6456	656.896	10.3782	7.141	68.6456	-1.50691
3	1093684467	M	15	0.257143	Compound	Q14802	FXYD3	HMEC	p27	4593	33.5174	182.951	182.951	0.953814	0.953814	872.808	872.808	1515.75	1515.75	360.547	360.547	7644	-3.16466	268.417	268.417	434.796	434.796	209.511	209.511	2017.05	2017.05	3.92156	3.92156	228	228	3410	3410	4.96408	0.812196	74.2434	-41.4614	4.96408	-0.602593	74.2434	0.095112
3	1093684467	M	16	0.225	Compound	P49771	FLT3LG	HMEC	p27	5098	48.1977	179.594	179.594	0.953119	0.953119	843.047	843.047	1465.89	1465.89	355.015	355.015	8129.4	2.98448	263.057	263.057	434.32	434.32	210.099	210.099	2190.99	2190.99	3.87917	3.87917	248	248	3800	3800	4.86465	1.00386	74.539	-78.3408	4.86465	-0.744794	74.539	0.179713
3	1093684467	M	17	0.205	Compound	Q6PCB0	VWA1	HMEC	p27	3162	-8.0814	180.763	180.763	0.955185	0.955185	902.067	902.067	1837.43	1837.43	368.642	368.642	8014.94	1.53449	276.055	276.055	509.593	509.593	211.109	211.109	2128.09	2128.09	3.92861	3.92861	208	208	2195	2195	6.57811	-2.29928	69.4181	560.519	6.57811	1.7059	69.4181	-1.28583
3	1093684467	M	18	0.225	Compound	O76096	CST7	HMEC	p27	4713	37.0058	177.809	177.809	0.953212	0.953212	808.368	808.368	1339.21	1339.21	337.698	337.698	7541.43	-4.46404	250.731	250.731	390.412	390.412	201.689	201.689	1989.46	1989.46	3.90444	3.90444	230	230	3620	3620	4.88012	0.974044	76.8088	-361.508	4.88012	-0.722673	76.8088	0.829296
3	1093684467	M	19	0.2225	Compound	Q29983	MICA	HMEC	p27	3869	12.4709	166.436	166.436	0.952953	0.952953	895.405	895.405	1544.82	1544.82	331.915	331.915	8015.63	1.54321	284.713	284.713	451.595	451.595	191.776	191.776	2368.79	2368.79	3.5408	3.5408	312	312	2828	2828	8.0641	-5.1639	73.0938	101.955	8.0641	3.83125	73.0938	-0.233884
3	1093684467	M	20		Compound			HMEC		4531	31.7151	175.348	175.348	0.952109	0.952109	782.428	782.428	1344.73	1344.73	345.776	345.776	8133.77	3.03984	246.824	246.824	392.939	392.939	188.681	188.681	2303.23	2303.23	3.78055	3.78055	240	240	3531	3531	5.29684	0.170699	77.9298	-501.356	5.29684	-0.126647	77.9298	1.15011
3	1093684467	M	21		PBS Control			HMEC		3621	5.26163	178.454	178.454	0.953687	0.953687	785.203	785.203	1363.14	1363.14	312.167	312.167	7669.95	-2.83592	232.627	232.627	371.993	371.993	162.951	162.951	2082.5	2082.5	3.82187	3.82187	203	203	2754	2754	5.60619	-0.425637	76.0563	-267.631	5.60619	0.315793	76.0563	0.613943
3	1093684467	M	22		TGFB1			HMEC		2537	-26.25	175.842	175.842	0.955609	0.955609	965.678	965.678	2020.76	2020.76	341.803	341.803	7995.1	1.28313	270.932	270.932	520.114	520.114	163.277	163.277	2037.75	2037.75	3.91055	3.91055	193	193	1771	1771	7.60741	-4.28351	69.8069	512.018	7.60741	3.17807	69.8069	-1.17456
3	1093684467	M	23		PBS Control			HMEC		2364	-31.2791	168.601	168.601	0.955936	0.955936	877.818	877.818	1928.29	1928.29	368.122	368.122	8249.47	4.50545	249.641	249.641	489.919	489.919	166.887	166.887	2147.65	2147.65	3.96131	3.96131	115	115	1672	1672	4.86464	1.00389	70.7276	397.155	4.86464	-0.744817	70.7276	-0.91107
3	1093684467	N	2		TGFB1			HMEC		1672	-51.3954	174.748	174.748	0.95792	0.95792	1023.12	1023.12	1890.67	1890.67	420.869	420.869	7237.72	-8.31146	282.553	282.553	472.968	472.968	192.941	192.941	1735.74	1735.74	3.93498	3.93498	221	221	1267	1267	13.2177	-15.0988	75.7775	-232.847	13.2177	11.2023	75.7775	0.534148
3	1093684467	N	3	0.193425	Compound	Q7Z4P5	GDF7	HMEC	p27	3248	-5.5814	184.365	184.365	0.954176	0.954176	857.369	857.369	1771.05	1771.05	358.023	358.023	7595.95	-3.77336	254.892	254.892	492.961	492.961	194.522	194.522	1964.4	1964.4	3.9562	3.9562	201	201	2268	2268	6.18842	-1.54805	69.8276	509.433	6.18842	1.14854	69.8276	-1.16863
3	1093684467	N	4	0.1075	Compound	O00339	MATN2	HMEC	p27	4986	44.9419	180.227	180.227	0.951644	0.951644	827.579	827.579	1417.84	1417.84	320.955	320.955	7650.93	-3.07688	259.799	259.799	409.728	409.728	181.309	181.309	2140.92	2140.92	3.73014	3.73014	345	345	3710	3710	6.91937	-2.95714	74.4083	-62.0365	6.91937	2.194	74.4083	0.142311
3	1093684467	N	5		CDK4/6 Inhibitor Control			HMEC		918	-73.314	162.641	162.641	0.962525	0.962525	1335.08	1335.08	1753.9	1753.9	357.559	357.559	2424.3	-69.2886	383.657	383.657	414.686	414.686	205.23	205.23	599.358	599.358	2.1801	2.1801	629	629	735	735	68.5185	-121.705	80.0654	-767.775	68.5185	90.2969	80.0654	1.76127
3	1093684467	N	6		TGFB2			HMEC		1750	-49.1279	168.2	168.2	0.95769	0.95769	1064.61	1064.61	2566.58	2566.58	428.751	428.751	7514.74	-4.80222	305.947	305.947	630.391	630.391	209.84	209.84	1852.92	1852.92	3.79496	3.79496	241	241	1195	1195	13.7714	-16.1662	68.2857	701.788	13.7714	11.9942	68.2857	-1.6099
3	1093684467	N	7	0.115	Compound	P15812	CD1E	HMEC	p27	4058	17.9651	170.432	170.432	0.953843	0.953843	894.102	894.102	1373.01	1373.01	377.782	377.782	7665.86	-2.88775	286.405	286.405	408.571	408.571	219.647	219.647	2171.64	2171.64	3.6284	3.6284	359	359	3132	3132	8.84672	-6.6726	77.1809	-407.923	8.84672	4.95061	77.1809	0.935771
3	1093684467	N	8	0.1725	Compound	P12821	ACE	HMEC	p27	3730	8.43023	163.102	163.102	0.953732	0.953732	881.39	881.39	1383.57	1383.57	409.068	409.068	7998.62	1.32774	286.832	286.832	419.827	419.827	229.425	229.425	2301.2	2301.2	3.64504	3.64504	229	229	2949	2949	6.13941	-1.45356	79.0617	-642.559	6.13941	1.07844	79.0617	1.47402
3	1093684467	N	9	0.225	Compound	Q6ISS4	LAIR2	HMEC	p27	3745	8.86628	180.805	180.805	0.95255	0.95255	827.218	827.218	1270.14	1270.14	375.231	375.231	7790.23	-1.31217	256.367	256.367	382.922	382.922	216.265	216.265	2071.48	2071.48	3.88278	3.88278	250	250	2952	2952	6.67557	-2.48714	78.8251	-613.047	6.67557	1.84529	78.8251	1.40632
3	1093684467	N	10	0.5	Compound	P10747	CD28	HMEC	p27	3280	-4.65116	176.853	176.853	0.954762	0.954762	885.213	885.213	1504.39	1504.39	379.346	379.346	7730.4	-2.07018	275.484	275.484	431.114	431.114	219.782	219.782	2044.37	2044.37	3.90841	3.90841	168	168	2447	2447	5.12195	0.50785	74.6037	-86.4035	5.12195	-0.37679	74.6037	0.198209
3	1093684467	N	11	0.157525	Compound	O14511	NRG2	HMEC	p27	5030	46.2209	171.648	171.648	0.951402	0.951402	785.795	785.795	1245.95	1245.95	392.883	392.883	7643.35	-3.17294	259.798	259.798	392.062	392.062	227.791	227.791	2145.41	2145.41	3.74485	3.74485	304	304	4037	4037	6.04374	-1.26913	80.2584	-791.863	6.04374	0.941606	80.2584	1.81653
3	1093684467	N	12	0.284075	Compound	Q96BQ1	FAM3D	HMEC	p27	3705	7.70349	175.386	175.386	0.95419	0.95419	807.511	807.511	1389.69	1389.69	372.865	372.865	7637.7	-3.2445	250.846	250.846	410.123	410.123	212.324	212.324	2065.95	2065.95	3.82659	3.82659	234	234	2860	2860	6.31579	-1.79358	77.193	-409.433	6.31579	1.33071	77.193	0.939236
3	1093684467	N	13		CDK4/6 Inhibitor Control			HMEC		892	-74.0698	155.885	155.885	0.959595	0.959595	1186.79	1186.79	1966.74	1966.74	391.211	391.211	3452.09	-56.2684	356.289	356.289	483.907	483.907	232.73	232.73	886.754	886.754	2.58985	2.58985	479	479	652	652	53.6996	-93.1379	73.0942	101.912	53.6996	69.1019	73.0942	-0.233785
3	1093684467	N	14		TGFB2			HMEC		1604	-53.3721	168.663	168.663	0.956627	0.956627	1117.56	1117.56	2494.11	2494.11	453.789	453.789	7819.08	-0.946765	324.446	324.446	625.177	625.177	234.878	234.878	1870.46	1870.46	3.93739	3.93739	213	213	1116	1116	13.2793	-15.2175	69.5761	540.812	13.2793	11.2904	69.5761	-1.24062
3	1093684467	N	15	0.225	Compound	Q5JXA9	SIRPB2	HMEC	p27	4611	34.0407	177.409	177.409	0.952998	0.952998	798.689	798.689	1501.95	1501.95	376.081	376.081	8110.26	2.74195	256.18	256.18	450.99	450.99	221.946	221.946	2224.65	2224.65	3.8168	3.8168	226	226	3446	3446	4.90132	0.933168	74.7343	-102.705	4.90132	-0.692346	74.7343	0.235604
3	1093684467	N	16	0.3125	Compound	P17900	GM2A	HMEC	p27	4233	23.0523	169.752	169.752	0.954691	0.954691	890.264	890.264	1376.82	1376.82	386.388	386.388	7867.24	-0.336665	281.652	281.652	414.621	414.621	228.444	228.444	2179.48	2179.48	3.72979	3.72979	313	313	3283	3283	7.39428	-3.87265	77.5573	-454.882	7.39428	2.87324	77.5573	1.04349
3	1093684467	N	17	0.1675	Compound	Q13421	MSLN	HMEC	p27	3861	12.2384	163.882	163.882	0.954392	0.954392	921.369	921.369	1332.46	1332.46	379.661	379.661	7333.47	-7.0985	299.298	299.298	405.911	405.911	228.106	228.106	2097.62	2097.62	3.55159	3.55159	428	428	2993	2993	11.0852	-10.9879	77.5188	-450.077	11.0852	8.15223	77.5188	1.03247
3	1093684467	N	18	0.2588	Compound	F6Q0M4	TNFRSF14	HMEC	p27	3841	11.657	175.938	175.938	0.954432	0.954432	877.21	877.21	1566.12	1566.12	354.315	354.315	7758.84	-1.70992	274.992	274.992	451.352	451.352	201.481	201.481	2119.46	2119.46	3.78457	3.78457	242	242	2837	2837	6.30044	-1.76399	73.861	6.24952	6.30044	1.30876	73.861	-0.0143363
3	1093684467	N	19	0.211825	Compound	P02790	HPX	HMEC	p27	5297	53.9826	174.684	174.684	0.951677	0.951677	752.7	752.7	1321.74	1321.74	353.88	353.88	7489.1	-5.12702	236.502	236.502	389.564	389.564	198.971	198.971	2096.04	2096.04	3.75587	3.75587	290	290	4138	4138	5.4748	-0.172351	78.1197	-525.044	5.4748	0.127873	78.1197	1.20444
3	1093684467	N	20	0.16	Compound	O14793	MSTN	HMEC	p27	5199	51.1337	170.218	170.218	0.953077	0.953077	889.543	889.543	1490.45	1490.45	338.215	338.215	7957.43	0.805838	283.668	283.668	456.113	456.113	193.324	193.324	2375.49	2375.49	3.56152	3.56152	490	490	3916	3916	9.42489	-7.78717	75.3222	-176.041	9.42489	5.77754	75.3222	0.403837
3	1093684467	N	21		CDK4/6 Inhibitor Control			HMEC		756	-78.0233	166.056	166.056	0.96345	0.96345	1547.12	1547.12	973.856	973.856	286.488	286.488	1074.53	-86.3877	422.086	422.086	259.498	259.498	163.11	163.11	248.559	248.559	1.57022	1.57022	647	647	694	694	85.582	-154.6	91.7989	-2231.59	85.582	114.702	91.7989	5.11925
3	1093684467	N	22		TGFB2			HMEC		1272	-63.0233	165.633	165.633	0.957472	0.957472	1067.08	1067.08	2448.12	2448.12	386.638	386.638	6166.57	-21.881	299.818	299.818	584.129	584.129	177.865	177.865	1523.35	1523.35	3.51164	3.51164	305	305	912	912	23.978	-35.842	71.6981	276.076	23.978	26.5923	71.6981	-0.633317
3	1093684467	N	23		TGFB2			HMEC		1822	-47.0349	168.382	168.382	0.95683	0.95683	1032.39	1032.39	2244.69	2244.69	373.143	373.143	7392.6	-6.34947	293.396	293.396	550.746	550.746	170.355	170.355	1842.99	1842.99	3.81002	3.81002	250	250	1290	1290	13.7212	-16.0694	70.8013	387.956	13.7212	11.9224	70.8013	-0.889967
3	1093684467	O	2		CDK4/6 Inhibitor Control			HMEC		688	-80	172.707	172.707	0.959383	0.959383	1596.54	1596.54	529.695	529.695	249.395	249.395	87.4504	-98.8922	417.858	417.858	176.125	176.125	153.87	153.87	22.255	22.255	1.12585	1.12585	678	678	676	676	98.5465	-179.592	98.2558	-3037.11	98.5465	133.245	98.2558	6.96711
3	1093684467	O	3		Blank Control			HMEC		3634	5.63953	167.095	167.095	0.9522	0.9522	812.826	812.826	1104.13	1104.13	335.791	335.791	7221.29	-8.51958	259.034	259.034	343.27	343.27	186.717	186.717	2058.36	2058.36	3.63759	3.63759	253	253	2941	2941	6.96203	-3.03936	80.9301	-875.656	6.96203	2.255	80.9301	2.00875
3	1093684467	O	4		TGFB2			HMEC		1850	-46.2209	168.332	168.332	0.954198	0.954198	926.88	926.88	2194.1	2194.1	376.321	376.321	7529.2	-4.61896	263.679	263.679	554.247	554.247	188.82	188.82	1905.43	1905.43	3.80163	3.80163	198	198	1257	1257	10.7027	-10.2505	67.9459	744.176	10.7027	7.60514	67.9459	-1.70713
3	1093684467	O	5		PBS Control			HMEC		2971	-13.6337	163.198	163.198	0.95486	0.95486	748.023	748.023	1530.77	1530.77	388.452	388.452	7134.62	-9.61752	227.93	227.93	423.778	423.778	203.501	203.501	1878.45	1878.45	3.82851	3.82851	160	160	2285	2285	5.38539	0	76.9101	-374.146	5.38539	0	76.9101	0.858288
3	1093684467	O	6		TGFB1			HMEC		2738	-20.407	176.591	176.591	0.953362	0.953362	880.104	880.104	1798.26	1798.26	374.026	374.026	7462.78	-5.46038	255.274	255.274	485.032	485.032	192.008	192.008	1887.44	1887.44	3.91087	3.91087	214	214	1967	1967	7.81592	-4.68547	71.8408	258.281	7.81592	3.4763	71.8408	-0.592493
3	1093684467	O	7		CDK4/6 Inhibitor Control			HMEC		783	-77.2384	166.574	166.574	0.961535	0.961535	1386.67	1386.67	1798.84	1798.84	288.219	288.219	1104.74	-86.005	373.058	373.058	393.047	393.047	177.02	177.02	251.437	251.437	1.8147	1.8147	642	642	585	585	81.9923	-147.68	74.7126	-100	81.9923	109.568	74.7126	0.229399
3	1093684467	O	8		Blank Control			HMEC		4879	41.8314	176.469	176.469	0.952498	0.952498	701.693	701.693	1106.36	1106.36	343.98	343.98	7292.09	-7.62269	215.085	215.085	329.896	329.896	194.682	194.682	1949.17	1949.17	3.86417	3.86417	196	196	3935	3935	4.01722	2.63751	80.6518	-840.932	4.01722	-1.95685	80.6518	1.92909
3	1093684467	O	9		TGFB2			HMEC		1806	-47.5	170.074	170.074	0.954543	0.954543	928.503	928.503	2016.37	2016.37	361.35	361.35	6973	-11.665	267.172	267.172	513.054	513.054	186.023	186.023	1763.09	1763.09	3.79802	3.79802	211	211	1281	1281	11.6833	-12.1408	70.9302	371.873	11.6833	9.00762	70.9302	-0.853073
3	1093684467	O	10		PBS Control			HMEC		1343	-60.9593	168.709	168.709	0.954803	0.954803	978.176	978.176	2401.54	2401.54	443.699	443.699	6938.3	-12.1045	291.216	291.216	613.464	613.464	228.621	228.621	1734.28	1734.28	3.7876	3.7876	189	189	942	942	14.073	-16.7475	70.1415	470.274	14.073	12.4255	70.1415	-1.0788
3	1093684467	O	11		TGFB1			HMEC		1593	-53.6919	168.459	168.459	0.959365	0.959365	987.753	987.753	1795.05	1795.05	439.8	439.8	7147.92	-9.44911	290.371	290.371	468.808	468.808	224.235	224.235	1749.26	1749.26	3.92468	3.92468	174	174	1223	1223	10.9228	-10.6748	76.7734	-357.086	10.9228	7.91992	76.7734	0.819152
3	1093684467	O	12		CDK4/6 Inhibitor Control			HMEC		693	-79.8547	163.45	163.45	0.960895	0.960895	1636.8	1636.8	636.301	636.301	299.941	299.941	150.455	-98.094	441.744	441.744	216.169	216.169	200.716	200.716	39.6398	39.6398	1.15236	1.15236	678	678	674	674	97.8355	-178.221	97.2583	-2912.67	97.8355	132.228	97.2583	6.68163
3	1093684467	O	13		Blank Control			HMEC		4525	31.5407	174.732	174.732	0.953668	0.953668	790.052	790.052	1268.65	1268.65	357.747	357.747	7466.88	-5.40841	246.435	246.435	378.7	378.7	208.707	208.707	2027.36	2027.36	3.82883	3.82883	244	244	3553	3553	5.39227	-0.0132497	78.5193	-574.902	5.39227	0.00983037	78.5193	1.31882
3	1093684467	O	14		TGFB2			HMEC		2122	-38.314	173.281	173.281	0.956182	0.956182	1030.29	1030.29	2126.92	2126.92	420.857	420.857	7743.32	-1.90649	295.646	295.646	540.082	540.082	219.966	219.966	1886.3	1886.3	3.95096	3.95096	220	220	1492	1492	10.3676	-9.60444	70.311	449.121	10.3676	7.12583	70.311	-1.03028
3	1093684467	O	15		PBS Control			HMEC		3440	0	180.52	180.52	0.956256	0.956256	929.153	929.153	1903.41	1903.41	376.457	376.457	7855.57	-0.48447	269.356	269.356	502.408	502.408	207.508	207.508	1957.77	1957.77	4.11026	4.11026	186	186	2338	2338	5.40698	-0.0416097	67.9651	741.784	5.40698	0.0308715	67.9651	-1.70164
3	1093684467	O	16		TGFB1			HMEC		2439	-29.0988	178.814	178.814	0.955359	0.955359	951.425	951.425	2105.07	2105.07	387.434	387.434	7928.1	0.434286	270.647	270.647	539.093	539.093	200.234	200.234	1994.58	1994.58	3.91827	3.91827	200	200	1701	1701	8.20008	-5.42604	69.7417	520.148	8.20008	4.02574	69.7417	-1.19321
3	1093684467	O	17		CDK4/6 Inhibitor Control			HMEC		804	-76.6279	164.157	164.157	0.958621	0.958621	1432.95	1432.95	2030.83	2030.83	306.154	306.154	1607.87	-79.6313	389.371	389.371	444.291	444.291	186.71	186.71	375.3	375.3	2.09324	2.09324	609	609	561	561	75.7463	-135.639	69.7761	515.853	75.7463	100.634	69.7761	-1.18336
3	1093684467	O	18		Blank Control			HMEC		4983	44.8547	177.381	177.381	0.95116	0.95116	707.418	707.418	1180.77	1180.77	350.323	350.323	7474.43	-5.3128	218.342	218.342	358.749	358.749	190.022	190.022	2048.72	2048.72	3.80042	3.80042	247	247	4000	4000	4.95685	0.826119	80.2729	-793.67	4.95685	-0.612922	80.2729	1.82067
3	1093684467	O	19		TGFB2			HMEC		4339	26.1337	173.191	173.191	0.953318	0.953318	764.734	764.734	1051.6	1051.6	328.988	328.988	7145.59	-9.47861	239.49	239.49	304.656	304.656	178.168	178.168	1988.03	1988.03	3.73393	3.73393	273	273	3555	3555	6.29177	-1.74728	81.9313	-1000.56	6.29177	1.29636	81.9313	2.29528
3	1093684467	O	20		PBS Control			HMEC		1841	-46.4826	169.329	169.329	0.956146	0.956146	1031.28	1031.28	2430.64	2430.64	379.803	379.803	7893.81	0	296.786	296.786	612.25	612.25	184.644	184.644	2005.89	2005.89	3.84863	3.84863	188	188	1235	1235	10.2118	-9.30422	67.0831	851.819	10.2118	6.90308	67.0831	-1.95406
3	1093684467	O	21		TGFB1			HMEC		2013	-41.4826	172.885	172.885	0.955845	0.955845	1067.37	1067.37	2124.13	2124.13	366.415	366.415	7921.43	0.349809	301.715	301.715	541.318	541.318	178.254	178.254	2020.05	2020.05	3.86546	3.86546	193	193	1407	1407	9.58768	-8.10099	69.8957	500.938	9.58768	6.01037	69.8957	-1.14915
3	1093684467	O	22		CDK4/6 Inhibitor Control			HMEC		620	-81.9767	149.271	149.271	0.954757	0.954757	1543.08	1543.08	1124.9	1124.9	244.64	244.64	267.166	-96.6155	445.318	445.318	277.176	277.176	149.133	149.133	62.9702	62.9702	1.28604	1.28604	587	587	539	539	94.6774	-172.133	86.9355	-1624.85	94.6774	127.711	86.9355	3.7274
3	1093684467	O	23		Blank Control			HMEC		4418	28.4302	174.308	174.308	0.951871	0.951871	763.059	763.059	1147.44	1147.44	306.971	306.971	7306.38	-7.44169	228.988	228.988	318.791	318.791	153.175	153.175	2018.54	2018.54	3.7708	3.7708	217	217	3552	3552	4.91172	0.913116	80.3984	-809.319	4.91172	-0.677468	80.3984	1.85657
4	1093684658	B	2		CDK4/6 Inhibitor Control			HMEC		689	-76.9488	175.48	175.48	0.958492	0.958492	1474.76	1474.76	2003.14	2003.14	561.307	561.307	2407.58	-64.766	450.926	450.926	515.695	515.695	275.259	275.259	572.317	572.317	2.47094	2.47094	410	410	507	507	59.5065	-100	73.5849	-258.176	59.5065	63.382	73.5849	0.268642
4	1093684658	B	3		TGFB1			HMEC		1738	-41.8535	172.571	172.571	0.956695	0.956695	1152.93	1152.93	2375.86	2375.86	645.313	645.313	6711.36	-1.7816	349.866	349.866	607.141	607.141	270.954	270.954	1619.55	1619.55	4.01133	4.01133	171	171	1184	1184	9.83889	-6.39092	68.1243	1269.51	9.83889	4.05069	68.1243	-1.32097
4	1093684658	B	4		PBS Control			HMEC		1784	-40.3145	169.21	169.21	0.95843	0.95843	1083.51	1083.51	2357.08	2357.08	709.889	709.889	6496.73	-4.92271	338.321	338.321	582.112	582.112	296.126	296.126	1542.82	1542.82	4.11622	4.11622	150	150	1226	1226	8.40807	-3.69423	68.722	1102.3	8.40807	2.34148	68.722	-1.14698
4	1093684658	B	5		TGFB2			HMEC		1512	-49.4145	171.417	171.417	0.955817	0.955817	1190.47	1190.47	2312.92	2312.92	719.692	719.692	6176.15	-9.61429	362.499	362.499	613.004	613.004	309.991	309.991	1463.31	1463.31	3.96518	3.96518	183	183	1080	1080	12.1032	-10.6584	71.4286	345.088	12.1032	6.75552	71.4286	-0.359077
4	1093684658	B	6		Blank Control			HMEC		4479	49.8494	181.491	181.491	0.955236	0.955236	868.315	868.315	1360.31	1360.31	509.864	509.864	7152.61	4.67591	269.64	269.64	397.681	397.681	249.812	249.812	1850.91	1850.91	3.94798	3.94798	234	234	3491	3491	5.22438	2.3061	77.9415	-1476.99	5.22438	-1.46165	77.9415	1.53687
4	1093684658	B	7		CDK4/6 Inhibitor Control			HMEC		797	-73.3356	172.785	172.785	0.959678	0.959678	1411.28	1411.28	2144.3	2144.3	651.471	651.471	2976.17	-56.4448	453.484	453.484	552.388	552.388	329.113	329.113	701.277	701.277	2.93199	2.93199	383	383	569	569	48.0552	-78.4176	71.3927	355.117	48.0552	49.7026	71.3927	-0.369513
4	1093684658	B	8		TGFB1			HMEC		1852	-38.0395	178.639	178.639	0.955917	0.955917	1170.51	1170.51	2212.03	2212.03	724.453	724.453	6452.31	-5.57271	360.945	360.945	595.581	595.581	325.01	325.01	1541.88	1541.88	4.09128	4.09128	168	168	1313	1313	9.07127	-4.94418	70.8963	493.989	9.07127	3.13372	70.8963	-0.514015
4	1093684658	B	9		PBS Control			HMEC		1788	-40.1807	170.067	170.067	0.955922	0.955922	1103.17	1103.17	2671.27	2671.27	729.673	729.673	6896.35	0.925677	345.929	345.929	684.184	684.184	329.172	329.172	1670.43	1670.43	4.0458	4.0458	159	159	1172	1172	8.89262	-4.60746	65.5481	1990.23	8.89262	2.9203	65.5481	-2.07091
4	1093684658	B	10		TGFB2			HMEC		1680	-43.7939	165.891	165.891	0.955078	0.955078	1224.91	1224.91	2706.67	2706.67	722.217	722.217	6234.74	-8.75681	385.712	385.712	719.097	719.097	338.041	338.041	1541.59	1541.59	3.81059	3.81059	210	210	1102	1102	12.5	-11.4063	65.5952	1977.04	12.5	7.22956	65.5952	-2.05719
4	1093684658	B	11		Blank Control			HMEC		4132	38.2402	186.538	186.538	0.954976	0.954976	901.212	901.212	1321.85	1321.85	512.617	512.617	7428.77	8.71741	283.856	283.856	394.888	394.888	260.95	260.95	1910.01	1910.01	3.94116	3.94116	278	278	3246	3246	6.72798	-0.527743	78.5576	-1649.35	6.72798	0.334494	78.5576	1.71622
4	1093684658	B	12		CDK4/6 Inhibitor Control			HMEC		558	-81.3316	169.96	169.96	0.962402	0.962402	1844.99	1844.99	1102.76	1102.76	526.7	526.7	156.365	-97.7117	552.46	552.46	355.959	355.959	303.391	303.391	38.6682	38.6682	1.21491	1.21491	541	541	516	516	96.9534	-170.577	92.4731	-5542.41	96.9534	108.115	92.4731	5.76709
4	1093684658	B	13		TGFB1			HMEC		1419	-52.5259	168.053	168.053	0.957976	0.957976	1152.22	1152.22	2332.98	2332.98	726.462	726.462	6684.25	-2.17835	374.769	374.769	633.261	633.261	338.369	338.369	1659.95	1659.95	3.92096	3.92096	181	181	1041	1041	12.7555	-11.8878	73.3615	-195.68	12.7555	7.53472	73.3615	0.203612
4	1093684658	B	14		PBS Control			HMEC		1713	-42.6899	163.295	163.295	0.957183	0.957183	1108.21	1108.21	2552.43	2552.43	750.879	750.879	6997.6	2.40742	351.368	351.368	664.711	664.711	342.791	342.791	1741.93	1741.93	3.95689	3.95689	141	141	1170	1170	8.23117	-3.36083	68.3012	1220.01	8.23117	2.13016	68.3012	-1.26946
4	1093684658	B	15		TGFB2			HMEC		1878	-37.1696	171.615	171.615	0.957325	0.957325	1164.59	1164.59	2784.53	2784.53	694.504	694.504	7088.54	3.73832	359.1	359.1	712.598	712.598	321.598	321.598	1750.01	1750.01	3.98326	3.98326	180	180	1235	1235	9.58466	-5.91177	65.7615	1930.54	9.58466	3.747	65.7615	-2.0088
4	1093684658	B	16		Blank Control			HMEC		3541	18.4677	177.028	177.028	0.955497	0.955497	928.434	928.434	1470.96	1470.96	577.415	577.415	7053.58	3.22666	301.001	301.001	425.007	425.007	298.766	298.766	1863.68	1863.68	3.86041	3.86041	215	215	2697	2697	6.07173	0.709089	76.1649	-979.971	6.07173	-0.449435	76.1649	1.0197
4	1093684658	B	17		CDK4/6 Inhibitor Control			HMEC		751	-74.8745	169.101	169.101	0.962734	0.962734	1459.62	1459.62	2250.08	2250.08	635.468	635.468	2896.1	-57.6166	457.151	457.151	544.694	544.694	327.96	327.96	703.9	703.9	2.84359	2.84359	371	371	521	521	49.4008	-80.9536	69.3742	919.835	49.4008	51.31	69.3742	-0.957124
4	1093684658	B	18		TGFB1			HMEC		1866	-37.5711	172.925	172.925	0.957691	0.957691	1141.79	1141.79	2342.56	2342.56	680.31	680.31	6986.41	2.24362	347.393	347.393	598.242	598.242	313.501	313.501	1713.73	1713.73	3.94541	3.94541	183	183	1338	1338	9.80707	-6.33095	71.7042	267.984	9.80707	4.01268	71.7042	-0.278847
4	1093684658	B	19		PBS Control			HMEC		2948	-1.3717	180.654	180.654	0.955726	0.955726	971.529	971.529	2109.82	2109.82	613.105	613.105	7241.38	5.97501	298.899	298.899	571.717	571.717	296.275	296.275	1813.41	1813.41	4.0928	4.0928	126	126	2004	2004	4.27408	4.09713	67.9783	1310.35	4.27408	-2.59684	67.9783	-1.36347
4	1093684658	B	20		TGFB2			HMEC		1804	-39.6454	166.725	166.725	0.956155	0.956155	1130.59	1130.59	2453.21	2453.21	688.098	688.098	6744.74	-1.29308	337.86	337.86	630.83	630.83	309.663	309.663	1634.53	1634.53	3.93677	3.93677	212	212	1245	1245	11.7517	-9.99593	69.0133	1020.79	11.7517	6.33562	69.0133	-1.06217
4	1093684658	B	21		Blank Control			HMEC		4877	63.1649	180.417	180.417	0.955933	0.955933	872.823	872.823	1546.27	1546.27	470.147	470.147	7547.32	10.4523	269.644	269.644	437.284	437.284	240.566	240.566	2009.41	2009.41	3.87946	3.87946	281	281	3690	3690	5.76174	1.29333	75.6613	-839.066	5.76174	-0.819741	75.6613	0.873081
4	1093684658	B	22		CDK4/6 Inhibitor Control			HMEC		686	-77.0492	167.211	167.211	0.959743	0.959743	1396.71	1396.71	2075.15	2075.15	570.944	570.944	2369.54	-65.3227	429.418	429.418	513.758	513.758	297.045	297.045	563.874	563.874	2.46819	2.46819	412	412	511	511	60.0583	-101.04	74.4898	-511.332	60.0583	64.0411	74.4898	0.53206
4	1093684658	B	23		TGFB1			HMEC		1945	-34.9281	175.535	175.535	0.958725	0.958725	1101.65	1101.65	2514.89	2514.89	594.852	594.852	6980.47	2.15665	322.447	322.447	642.468	642.468	262.221	262.221	1712.33	1712.33	3.94227	3.94227	182	182	1330	1330	9.35733	-5.4833	68.3805	1197.84	9.35733	3.47543	68.3805	-1.2464
4	1093684658	C	2		Blank Control			HMEC		4171	39.545	178.155	178.155	0.953601	0.953601	810.151	810.151	1178.82	1178.82	476.374	476.374	6465.83	-5.37492	255.39	255.39	345.775	345.775	219.77	219.77	1704.07	1704.07	3.89076	3.89076	205	205	3345	3345	4.91489	2.8894	80.1966	-2107.88	4.91489	-1.83136	80.1966	2.19333
4	1093684658	C	3		PBS Control			HMEC		3536	18.3004	176.025	176.025	0.954914	0.954914	895.695	895.695	1315.19	1315.19	501.986	501.986	6904.2	1.04058	281.106	281.106	395.25	395.25	247.207	247.207	1839.55	1839.55	3.86803	3.86803	228	228	2790	2790	6.44796	0	78.9027	-1745.91	6.44796	0	78.9027	1.81668
4	1093684658	C	4		TGFB1			HMEC		1880	-37.1027	171.344	171.344	0.956643	0.956643	1122.02	1122.02	2072.66	2072.66	608.17	608.17	6167.99	-9.73359	339.899	339.899	542.173	542.173	263.784	263.784	1482.37	1482.37	3.98152	3.98152	192	192	1333	1333	10.2128	-7.09556	70.9043	491.772	10.2128	4.4973	70.9043	-0.511707
4	1093684658	C	5	0.03125	Compound	P01584	IL1B	HMEC	p27	3366	12.6129	180.72	180.72	0.9496	0.9496	868.771	868.771	1228.77	1228.77	543.808	543.808	6584.06	-3.64456	286.087	286.087	383.186	383.186	266.039	266.039	1742.64	1742.64	3.8839	3.8839	248	248	2733	2733	7.3678	-1.73362	81.1943	-2387.01	7.3678	1.0988	81.1943	2.48377
4	1093684658	C	6	0.01025	Compound	Q15389	ANGPT1	HMEC	p27	3651	22.1479	184.777	184.777	0.954787	0.954787	867.095	867.095	1560.76	1560.76	513.067	513.067	6718.1	-1.68294	273.487	273.487	460.752	460.752	257.534	257.534	1719.75	1719.75	4.02036	4.02036	179	179	2662	2662	4.90277	2.91225	72.9115	-69.7893	4.90277	-1.84584	72.9115	0.0726185
4	1093684658	C	7	0.009	Compound	P05106	ITGB3	HMEC	p27	3760	25.7946	185.519	185.519	0.953975	0.953975	960.692	960.692	1569.84	1569.84	568.927	568.927	7159.05	4.77022	310.42	310.42	478.02	478.02	290.809	290.809	1864.86	1864.86	3.96981	3.96981	188	188	2755	2755	5	2.72899	73.2713	-170.434	5	-1.72969	73.2713	0.177343
4	1093684658	C	8	0.0140425	Compound	Q9BXY4	RSPO3	HMEC	p27	3988	33.4226	179.786	179.786	0.954824	0.954824	873.27	873.27	1609.15	1609.15	524.976	524.976	7006.32	2.53504	279.439	279.439	468.068	468.068	271.06	271.06	1818.05	1818.05	3.94999	3.94999	195	195	2912	2912	4.88967	2.93693	73.0191	-99.8719	4.88967	-1.86149	73.0191	0.103921
4	1093684658	C	9	0.01075	Compound	Q6UWQ7	IGFL2	HMEC	p27	4644	55.3697	181.463	181.463	0.95438	0.95438	946.081	946.081	1436.42	1436.42	538.537	538.537	7211.12	5.53222	312.185	312.185	438.89	438.89	287.704	287.704	1861.73	1861.73	3.96837	3.96837	298	298	3563	3563	6.41688	0.0585799	76.7227	-1136	6.41688	-0.0371291	76.7227	1.18206
4	1093684658	C	10	0.03125	Compound	O14944	EREG	HMEC	p27	4929	64.9046	180.292	180.292	0.954946	0.954946	842.14	842.14	1446.37	1446.37	534.362	534.362	7032.52	2.91845	276.134	276.134	428.537	428.537	279.761	279.761	1840.82	1840.82	3.95768	3.95768	244	244	3742	3742	4.95029	2.82267	75.918	-910.901	4.95029	-1.78907	75.918	0.947827
4	1093684658	C	11		PBS Control			HMEC		2525	-15.5236	181.066	181.066	0.957876	0.957876	1057.81	1057.81	2578.18	2578.18	628.945	628.945	7670.31	12.2523	315.117	315.117	652.976	652.976	299.78	299.78	1819.73	1819.73	4.20647	4.20647	143	143	1522	1522	5.66337	1.47874	60.2772	3464.83	5.66337	-0.937253	60.2772	-3.60528
4	1093684658	C	12		TGFB1			HMEC		2225	-25.5604	177.767	177.767	0.955395	0.955395	1111.26	1111.26	2438.41	2438.41	667.815	667.815	7073.33	3.51568	341.245	341.245	655.199	655.199	322.209	322.209	1711.25	1711.25	4.02484	4.02484	193	193	1472	1472	8.67416	-4.19573	66.1573	1819.8	8.67416	2.65933	66.1573	-1.89357
4	1093684658	C	13	0.0225	Compound	Q96GP6	SCARF2	HMEC	p27	2939	-1.6728	187.656	187.656	0.957532	0.957532	1004.35	1004.35	1818.16	1818.16	633.197	633.197	6935.34	1.49623	309.783	309.783	510.701	510.701	313.516	313.516	1674.39	1674.39	4.24743	4.24743	126	126	2075	2075	4.28717	4.07246	70.6022	576.263	4.28717	-2.58121	70.6022	-0.599624
4	1093684658	C	14	0.0214725	Compound	Q8TDF5	NETO1	HMEC	p27	4881	63.2988	184.885	184.885	0.9537	0.9537	899.146	899.146	1767.24	1767.24	572.466	572.466	7258.78	6.22972	297.269	297.269	516.515	516.515	307.105	307.105	1893.52	1893.52	3.97749	3.97749	243	243	3482	3482	4.97849	2.76954	71.3378	370.472	4.97849	-1.75539	71.3378	-0.385491
4	1093684658	C	15	0.00625	Compound	Q9BXP8	PAPPA2	HMEC	p27	4627	54.8009	177.094	177.094	0.953237	0.953237	961.439	961.439	1529.72	1529.72	545.502	545.502	7565.96	10.7252	336.606	336.606	469.84	469.84	307.482	307.482	2055.91	2055.91	3.84214	3.84214	256	256	3485	3485	5.53274	1.72493	75.3188	-743.25	5.53274	-1.09329	75.3188	0.77338
4	1093684658	C	16	0.025165	Compound	Q14508	WFDC2	HMEC	p27	4921	64.637	179.225	179.225	0.954771	0.954771	859.585	859.585	1647.47	1647.47	555.397	555.397	7321.17	7.14275	283.311	283.311	479.713	479.713	300.274	300.274	1871.74	1871.74	4.02678	4.02678	236	236	3587	3587	4.79577	3.1139	72.8917	-64.2377	4.79577	-1.97365	72.8917	0.0668418
4	1093684658	C	17	0.01325	Compound	Q8IW92	GLB1L2	HMEC	p27	4583	53.3289	180.578	180.578	0.954467	0.954467	871.392	871.392	1459.56	1459.56	507.565	507.565	7326.91	7.22671	278.294	278.294	424.55	424.55	270.323	270.323	1941.11	1941.11	3.91012	3.91012	255	255	3500	3500	5.56404	1.66594	76.3692	-1037.12	5.56404	-1.0559	76.3692	1.07916
4	1093684658	C	18	0.02382	Compound	P01350	GAST	HMEC	p27	4809	60.8899	181.479	181.479	0.952842	0.952842	841.335	841.335	1660.68	1660.68	537.637	537.637	7644.23	11.8706	268.637	268.637	470.876	470.876	281.797	281.797	2032.83	2032.83	3.91745	3.91745	216	216	3543	3543	4.49158	3.68722	73.6744	-283.202	4.49158	-2.33703	73.6744	0.294683
4	1093684658	C	19		PBS Control			HMEC		3625	21.278	180.79	180.79	0.954838	0.954838	927.211	927.211	1598.34	1598.34	472.329	472.329	7558.96	10.6228	286.164	286.164	452.9	452.9	250.56	250.56	1994.14	1994.14	3.88818	3.88818	192	192	2634	2634	5.29655	2.17008	72.6621	0	5.29655	-1.37544	72.6621	0
4	1093684658	C	20		TGFB1			HMEC		2455	-17.8655	180.987	180.987	0.956812	0.956812	1112.52	1112.52	2431.09	2431.09	597.81	597.81	7066.18	3.41104	325.549	325.549	612.154	612.154	277.506	277.506	1679.24	1679.24	4.0881	4.0881	224	224	1611	1611	9.12424	-5.044	65.6212	1969.79	9.12424	3.19698	65.6212	-2.04964
4	1093684658	C	21	0.0225	Compound	P00734	F2	HMEC	p27	4276	43.0579	183.478	183.478	0.953476	0.953476	892.892	892.892	1600.55	1600.55	478.535	478.535	7316.02	7.06738	275.605	275.605	449.769	449.769	244.224	244.224	1931.37	1931.37	3.92682	3.92682	189	189	3164	3164	4.42002	3.82209	73.9944	-372.733	4.42002	-2.42251	73.9944	0.387843
4	1093684658	C	22	0.0290975	Compound	P24071	FCAR	HMEC	p27	4458	49.1469	177.477	177.477	0.952389	0.952389	830.655	830.655	1558.89	1558.89	506.66	506.66	7234.24	5.87057	269.94	269.94	454.067	454.067	259.527	259.527	1998.63	1998.63	3.7844	3.7844	219	219	3345	3345	4.91252	2.89387	75.0336	-663.48	4.91252	-1.83419	75.0336	0.690376
4	1093684658	C	23		PBS Control			HMEC		4367	46.1024	186.049	186.049	0.955067	0.955067	928.25	928.25	1514.42	1514.42	474.613	474.613	6918.32	1.24719	279.819	279.819	414.174	414.174	232.781	232.781	1804.82	1804.82	3.96081	3.96081	223	223	3292	3292	5.10648	2.52831	75.3836	-761.373	5.10648	-1.60249	75.3836	0.792238
4	1093684658	D	2		Blank Control			HMEC		3741	25.1589	180.054	180.054	0.951774	0.951774	931.333	931.333	1107.37	1107.37	467.346	467.346	7002.76	2.48284	363.496	363.496	334.048	334.048	219.393	219.393	1902.02	1902.02	3.84135	3.84135	247	247	3066	3066	6.60251	-0.29128	81.9567	-2600.3	6.60251	0.184619	81.9567	2.70571
4	1093684658	D	3		CDK4/6 Inhibitor Control			HMEC		871	-70.8598	166.123	166.123	0.962181	0.962181	1344.35	1344.35	2107.81	2107.81	602.501	602.501	3610.85	-47.1566	427.654	427.654	531.49	531.49	294.231	294.231	900.084	900.084	3.02578	3.02578	349	349	636	636	40.0689	-63.3657	73.0195	-100	40.0689	40.1624	73.0195	0.104054
4	1093684658	D	4		TGFB2			HMEC		1602	-46.4035	171.235	171.235	0.956479	0.956479	1182.13	1182.13	2534.11	2534.11	642.905	642.905	6368.7	-6.79635	349.239	349.239	647.718	647.718	272.099	272.099	1480.31	1480.31	3.95359	3.95359	237	237	1088	1088	14.794	-15.7299	67.9151	1328.03	14.794	9.9699	67.9151	-1.38186
4	1093684658	D	5	0.0225	Compound	Q9P0V8	SLAMF8	HMEC	p27	4196	40.3814	180.747	180.747	0.952391	0.952391	883.077	883.077	1179.07	1179.07	495.195	495.195	6858.74	0.375234	283.706	283.706	369.091	369.091	247.725	247.725	1851.45	1851.45	3.82178	3.82178	342	342	3444	3444	8.15062	-3.20901	82.0782	-2634.28	8.15062	2.03393	82.0782	2.74107
4	1093684658	D	6	0.0225	Compound	P27797	CALR	HMEC	p27	4791	60.2877	180.019	180.019	0.953599	0.953599	917.915	917.915	1538.56	1538.56	534.842	534.842	7275.23	6.47035	295.779	295.779	469.932	469.932	278.168	278.168	1910.73	1910.73	3.91089	3.91089	264	264	3591	3591	5.51033	1.76716	74.953	-640.928	5.51033	-1.12006	74.953	0.66691
4	1093684658	D	7	0.03125	Compound	P02741	CRP	HMEC	p27	4460	49.2138	187.82	187.82	0.954771	0.954771	879.872	879.872	1603.48	1603.48	531.155	531.155	7017.89	2.70438	275.853	275.853	455.41	455.41	267.218	267.218	1791.16	1791.16	4.04321	4.04321	192	192	3253	3253	4.30493	4.03899	72.9372	-76.976	4.30493	-2.55999	72.9372	0.0800964
4	1093684658	D	8	0.0135	Compound	P20273	CD22	HMEC	p27	3981	33.1884	185.142	185.142	0.954074	0.954074	912.509	912.509	1459.73	1459.73	571.67	571.67	6976.2	2.09426	297.44	297.44	463.55	463.55	310.153	310.153	1818.31	1818.31	3.96226	3.96226	199	199	3044	3044	4.99874	2.73136	76.4632	-1063.42	4.99874	-1.73119	76.4632	1.10653
4	1093684658	D	9	0.0357143	Compound	P24855	DNASE1	HMEC	p27	4110	37.5042	176.718	176.718	0.952604	0.952604	863.153	863.153	1446.98	1446.98	572.943	572.943	6953.96	1.76876	280.483	280.483	440.414	440.414	300.015	300.015	1846.41	1846.41	3.85998	3.85998	207	207	3167	3167	5.0365	2.66021	77.056	-1229.25	5.0365	-1.68609	77.056	1.27908
4	1093684658	D	10	0.02125	Compound	P50502	ST13	HMEC	p27	4416	47.7417	176.762	176.762	0.952754	0.952754	856.254	856.254	1572.23	1572.23	564.433	564.433	6830.7	-0.0351789	282.13	282.13	471.617	471.617	294.414	294.414	1819.48	1819.48	3.86221	3.86221	237	237	3262	3262	5.36685	2.03759	73.8678	-337.306	5.36685	-1.29146	73.8678	0.350979
4	1093684658	D	11		CDK4/6 Inhibitor Control			HMEC		940	-68.5514	170.334	170.334	0.964268	0.964268	1288.35	1288.35	2139.02	2139.02	674.299	674.299	3764.71	-44.9049	410.514	410.514	547.494	547.494	350.653	350.653	924.617	924.617	3.07686	3.07686	382	382	672	672	40.6383	-64.4389	71.4894	328.081	40.6383	40.8426	71.4894	-0.34138
4	1093684658	D	12		TGFB2			HMEC		1524	-49.013	171.003	171.003	0.953491	0.953491	1190.24	1190.24	2405.53	2405.53	792.393	792.393	6026.22	-11.8084	389.674	389.674	664.724	664.724	383.268	383.268	1478.49	1478.49	3.81944	3.81944	213	213	1090	1090	13.9764	-14.1889	71.5223	318.864	13.9764	8.99319	71.5223	-0.33179
4	1093684658	D	13	0.0225	Compound	Q92496	CFHR4	HMEC	p27	3760	25.7946	180.999	180.999	0.954378	0.954378	908.355	908.355	1736.39	1736.39	594.224	594.224	7324.86	7.19674	295.587	295.587	505.562	505.562	317.323	317.323	1895.43	1895.43	3.9555	3.9555	192	192	2708	2708	5.10638	2.52849	72.0213	179.27	5.10638	-1.60261	72.0213	-0.186538
4	1093684658	D	14	0.0072075	Compound	Q8NI99	ANGPTL6	HMEC	p27	4802	60.6557	183.901	183.901	0.952991	0.952991	869.782	869.782	1506.21	1506.21	601.82	601.82	7003.32	2.49108	286.354	286.354	466.047	466.047	327.055	327.055	1821.6	1821.6	3.94617	3.94617	218	218	3657	3657	4.53977	3.59638	76.1558	-977.409	4.53977	-2.27946	76.1558	1.01703
4	1093684658	D	15	0.0225	Compound	P32970	CD70	HMEC	p27	4700	57.2432	181.602	181.602	0.952782	0.952782	861.703	861.703	1494.08	1494.08	532.715	532.715	7640.5	11.816	279.4	279.4	448.619	448.619	283.096	283.096	2021.46	2021.46	3.93669	3.93669	234	234	3586	3586	4.97872	2.76909	76.2979	-1017.17	4.97872	-1.7551	76.2979	1.0584
4	1093684658	D	16	0.0225	Compound	O15204	ADAMDEC1	HMEC	p27	4133	38.2737	186.223	186.223	0.955085	0.955085	907.604	907.604	1670.06	1670.06	562.934	562.934	7231.55	5.83115	289.26	289.26	480.68	480.68	296.367	296.367	1846.97	1846.97	4.02504	4.02504	212	212	3000	3000	5.12945	2.48502	72.5865	21.1415	5.12945	-1.57506	72.5865	-0.0219985
4	1093684658	D	17	0.00975	Compound	O15444	CCL25	HMEC	p27	4379	46.5038	183.985	183.985	0.954274	0.954274	800.452	800.452	1618.32	1618.32	503.761	503.761	7417.87	8.55792	251.433	251.433	472.258	472.258	268.377	268.377	1939.25	1939.25	3.96908	3.96908	185	185	3195	3195	4.22471	4.19019	72.9619	-83.8701	4.22471	-2.65582	72.9619	0.0872701
4	1093684658	D	18	0.03125	Compound	P09603	CSF1	HMEC	p27	4637	55.1355	182.785	182.785	0.953405	0.953405	898.546	898.546	1558.89	1558.89	544.526	544.526	7386.2	8.09446	286.984	286.984	447.205	447.205	284.528	284.528	1923.91	1923.91	3.9533	3.9533	237	237	3482	3482	5.11106	2.51967	75.0917	-679.708	5.11106	-1.59702	75.0917	0.707262
4	1093684658	D	19		CDK4/6 Inhibitor Control			HMEC		753	-74.8076	172.701	172.701	0.964625	0.964625	1363.02	1363.02	2348.17	2348.17	658.697	658.697	3871.12	-43.3475	420.019	420.019	577.204	577.204	342.57	342.57	1005.66	1005.66	2.98598	2.98598	318	318	526	526	42.2311	-67.4408	69.8539	785.618	42.2311	42.7453	69.8539	-0.817466
4	1093684658	D	20		TGFB2			HMEC		1466	-50.9535	167.727	167.727	0.958019	0.958019	1182	1182	2718.84	2718.84	694.933	694.933	6820.34	-0.186713	360.439	360.439	724.745	724.745	317.501	317.501	1690.43	1690.43	3.86919	3.86919	173	173	975	975	11.8008	-10.0886	66.5075	1721.82	11.8008	6.39434	66.5075	-1.79162
4	1093684658	D	21	0.03125	Compound	P15692	VEGFA	HMEC	p27	5168	72.9006	181.495	181.495	0.95356	0.95356	885.071	885.071	1602.96	1602.96	482.562	482.562	7477.84	9.4356	284.901	284.901	469.007	469.007	250.126	250.126	2016.93	2016.93	3.89145	3.89145	309	309	3816	3816	5.9791	0.883668	73.839	-329.265	5.9791	-0.560086	73.839	0.342613
4	1093684658	D	22	0.03125	Compound	Q99538	LGMN	HMEC	p27	4467	49.448	179.275	179.275	0.952741	0.952741	820.678	820.678	1426.6	1426.6	476.291	476.291	7149.63	4.63232	259.187	259.187	406.402	406.402	239.54	239.54	1939.59	1939.59	3.82863	3.82863	238	238	3445	3445	5.32796	2.11088	77.1211	-1247.48	5.32796	-1.33792	77.1211	1.29805
4	1093684658	D	23		TGFB2			HMEC		1828	-38.8424	170.578	170.578	0.957125	0.957125	1211.4	1211.4	2630.81	2630.81	611.149	611.149	6621.3	-3.09967	360.58	360.58	662.773	662.773	273.317	273.317	1641.04	1641.04	3.84945	3.84945	249	249	1218	1218	13.6214	-13.5199	66.6302	1687.5	13.6214	8.56919	66.6302	-1.75591
4	1093684658	E	2		Blank Control			HMEC		3947	32.0509	181.267	181.267	0.955733	0.955733	886.659	886.659	1319.63	1319.63	481.782	481.782	6745.49	-1.2821	273.814	273.814	376.83	376.83	222.736	222.736	1720.72	1720.72	4.00595	4.00595	259	259	3082	3082	6.56195	-0.214823	78.0846	-1517.03	6.56195	0.136159	78.0846	1.57853
4	1093684658	E	3	0.0257143	Compound	Q8N2Q7	NLGN1	HMEC	p27	4160	39.177	186.427	186.427	0.955011	0.955011	910.292	910.292	1471.05	1471.05	441.615	441.615	6649.33	-2.68938	277.993	277.993	407.028	407.028	212.037	212.037	1658.4	1658.4	4.06611	4.06611	215	215	3051	3051	5.16827	2.41185	73.3413	-190.037	5.16827	-1.52868	73.3413	0.19774
4	1093684658	E	4	0.0225	Compound	P00995	SPINK1	HMEC	p27	4822	61.3249	183.182	183.182	0.952285	0.952285	787.273	787.273	1335.43	1335.43	467.865	467.865	6962.9	1.8995	253.603	253.603	404.208	404.208	236.271	236.271	1841.17	1841.17	3.89822	3.89822	287	287	3684	3684	5.95189	0.93496	76.3998	-1045.69	5.95189	-0.592596	76.3998	1.08808
4	1093684658	E	5	0.021935	Compound	Q15113	PCOLCE	HMEC	p27	3683	23.2185	180.755	180.755	0.955073	0.955073	846.211	846.211	1472.79	1472.79	491.333	491.333	6898.05	0.950544	264.999	264.999	435.596	435.596	247.105	247.105	1781.71	1781.71	3.96295	3.96295	193	193	2748	2748	5.24029	2.27611	74.6131	-545.824	5.24029	-1.44264	74.6131	0.567951
4	1093684658	E	6	0.03125	Compound	P06702	S100A9	HMEC	p27	4275	43.0244	183.097	183.097	0.953779	0.953779	880.052	880.052	1547.65	1547.65	488.56	488.56	7249.09	6.08784	282.359	282.359	459.869	459.869	256.142	256.142	1907.47	1907.47	3.89924	3.89924	265	265	3110	3110	6.19883	0.469544	72.7485	-24.1895	6.19883	-0.297606	72.7485	0.0251701
4	1093684658	E	7	0.0225	Compound	Q9BX67	JAM3	HMEC	p27	4770	59.5851	182.921	182.921	0.954319	0.954319	872.042	872.042	1387.78	1387.78	518.136	518.136	7148.44	4.61495	279.956	279.956	423.514	423.514	271.979	271.979	1853.08	1853.08	3.98742	3.98742	241	241	3605	3605	5.05241	2.63021	75.5765	-815.357	5.05241	-1.66708	75.5765	0.84841
4	1093684658	E	8	0.03125	Compound	P02775	PPBP	HMEC	p27	4319	44.4965	176.812	176.812	0.952797	0.952797	853.721	853.721	1399.56	1399.56	506.828	506.828	6982.64	2.18847	279.57	279.57	423.404	423.404	270.704	270.704	1877.1	1877.1	3.83604	3.83604	294	294	3280	3280	6.80713	-0.676927	75.9435	-918.025	6.80713	0.429049	75.9435	0.95524
4	1093684658	E	9	0.0225	Compound	Q96B86	RGMA	HMEC	p27	3930	31.4821	182.767	182.767	0.955033	0.955033	966.965	966.965	1621.47	1621.47	564.064	564.064	6621.61	-3.09506	319.209	319.209	489.591	489.591	300.711	300.711	1735.21	1735.21	3.9472	3.9472	225	225	2831	2831	5.72519	1.36222	72.0356	175.258	5.72519	-0.8634	72.0356	-0.182362
4	1093684658	E	10	0.03125	Compound	Q8NER5	ACVR1C	HMEC	p27	4627	54.8009	183.247	183.247	0.954667	0.954667	850.116	850.116	1437.94	1437.94	526.246	526.246	6985.7	2.23321	275.558	275.558	438.386	438.386	287.236	287.236	1819.68	1819.68	3.93761	3.93761	224	224	3455	3455	4.84115	3.02838	74.6704	-561.86	4.84115	-1.91944	74.6704	0.584637
4	1093684658	E	11	0.01975	Compound	P05107	ITGB2	HMEC	p27	3764	25.9284	184.546	184.546	0.954536	0.954536	943.375	943.375	1474.36	1474.36	575.053	575.053	6609.54	-3.27166	303.465	303.465	462.769	462.769	311.593	311.593	1702.33	1702.33	3.98636	3.98636	221	221	2837	2837	5.87141	1.08663	75.3719	-758.125	5.87141	-0.688727	75.3719	0.788858
4	1093684658	E	12	0.03125	Compound	O00182	LGALS9	HMEC	p27	3969	32.7869	181.912	181.912	0.95433	0.95433	885.869	885.869	1693.71	1693.71	559.776	559.776	7154.69	4.70637	290.498	290.498	498.543	498.543	305.7	305.7	1879.48	1879.48	3.9152	3.9152	207	207	2831	2831	5.21542	2.32299	71.3278	373.283	5.21542	-1.47236	71.3278	-0.388416
4	1093684658	E	13	0.00825	Compound	P49747	COMP	HMEC	p27	3945	31.9839	177.301	177.301	0.954333	0.954333	942.353	942.353	1520.8	1520.8	557.072	557.072	7365.8	7.79591	307.159	307.159	461.23	461.23	306.679	306.679	1962.16	1962.16	3.92953	3.92953	224	224	2972	2972	5.67807	1.45102	75.3359	-748.031	5.67807	-0.919685	75.3359	0.778355
4	1093684658	E	14	0.03125	Compound	P11684	SCGB1A1	HMEC	p27	4822	61.3249	181.158	181.158	0.95478	0.95478	865.75	865.75	1529.6	1529.6	557.826	557.826	7227.36	5.76979	281.123	281.123	454.548	454.548	300.716	300.716	1878.82	1878.82	3.94083	3.94083	256	256	3605	3605	5.309	2.14662	74.7615	-587.347	5.309	-1.36057	74.7615	0.611157
4	1093684658	E	15	0.0225	Compound	P05997	COL5A2	HMEC	p27	4605	54.0649	180.162	180.162	0.954605	0.954605	923.548	923.548	1540.19	1540.19	513.425	513.425	7342.29	7.4518	297.242	297.242	460.21	460.21	281.658	281.658	1933.79	1933.79	3.93935	3.93935	219	219	3356	3356	4.7557	3.18943	72.8773	-60.2143	4.7557	-2.02152	72.8773	0.0626553
4	1093684658	E	16	0.0225	Compound	P16410	CTLA4	HMEC	p27	4493	50.3178	180.993	180.993	0.955934	0.955934	903.395	903.395	1614.68	1614.68	580.923	580.923	7182.96	5.12012	298.908	298.908	480.228	480.228	311.888	311.888	1875.4	1875.4	3.95375	3.95375	264	264	3307	3307	5.87581	1.07835	73.6034	-263.346	5.87581	-0.683479	73.6034	0.274021
4	1093684658	E	17	0.0225	Compound	Q8N1E2	LYG1	HMEC	p27	4545	52.0575	175.872	175.872	0.9538	0.9538	911.727	911.727	1434.95	1434.95	510.074	510.074	7367.51	7.82093	301.188	301.188	441.273	441.273	280.491	280.491	2027.33	2027.33	3.8365	3.8365	260	260	3431	3431	5.72057	1.37092	75.4895	-791.025	5.72057	-0.868917	75.4895	0.823092
4	1093684658	E	18	0.0283475	Compound	P61769	B2M	HMEC	p27	4794	60.3881	180.562	180.562	0.952263	0.952263	817.221	817.221	1589.07	1589.07	536.993	536.993	7454.46	9.09342	265.17	265.17	467.749	467.749	287.161	287.161	2015.13	2015.13	3.878	3.878	235	235	3554	3554	4.90196	2.91377	74.1343	-411.887	4.90196	-1.8468	74.1343	0.428584
4	1093684658	E	19	0.0225	Compound	O95497	VNN1	HMEC	p27	3539	18.4008	183.519	183.519	0.954797	0.954797	943.788	943.788	1613.1	1613.1	518.061	518.061	7077.65	3.57893	299.173	299.173	447.947	447.947	266.61	266.61	1829.37	1829.37	3.98213	3.98213	194	194	2596	2596	5.48177	1.82099	73.3541	-193.592	5.48177	-1.15418	73.3541	0.20144
4	1093684658	E	20	0.02275	Compound	P10997	IAPP	HMEC	p27	4545	52.0575	182.543	182.543	0.953656	0.953656	831.11	831.11	1673.54	1673.54	518.984	518.984	7302.17	6.86471	264.556	264.556	482.006	482.006	264.598	264.598	1948.59	1948.59	3.91861	3.91861	210	210	3298	3298	4.62046	3.44431	72.5633	27.6451	4.62046	-2.18307	72.5633	-0.0287658
4	1093684658	E	21	0.00675	Compound	P30450	HLA-A	HMEC	p27	4417	47.7752	180.917	180.917	0.952684	0.952684	912.593	912.593	1569.17	1569.17	478.998	478.998	7384.62	8.07133	285.809	285.809	450.571	450.571	251.106	251.106	1975.73	1975.73	3.90055	3.90055	238	238	3252	3252	5.38827	1.99721	73.6246	-269.29	5.38827	-1.26587	73.6246	0.280206
4	1093684658	E	22	0.0293625	Compound	P36894	BMPR1A	HMEC	p27	5206	74.172	185.162	185.162	0.953364	0.953364	841.692	841.692	1674.23	1674.23	471.548	471.548	7379.04	7.98968	267.131	267.131	477.732	477.732	241.023	241.023	1981.43	1981.43	3.9219	3.9219	240	240	3714	3714	4.61007	3.4639	71.3408	369.655	4.61007	-2.19549	71.3408	-0.38464
4	1093684658	E	23		Blank Control			HMEC		3670	22.7835	169.443	169.443	0.953684	0.953684	937.828	937.828	1369.65	1369.65	488.641	488.641	6818.37	-0.215647	306.73	306.73	402.675	402.675	244.587	244.587	1924.76	1924.76	3.67273	3.67273	288	288	2871	2871	7.84741	-2.63755	78.2289	-1557.39	7.84741	1.67173	78.2289	1.62052
4	1093684658	F	2		Blank Control			HMEC		3986	33.3556	172.822	172.822	0.953918	0.953918	868.35	868.35	1291.51	1291.51	523.398	523.398	6592.23	-3.52503	281.173	281.173	392.437	392.437	242.016	242.016	1778.66	1778.66	3.82825	3.82825	209	209	3169	3169	5.24335	2.27034	79.5033	-1913.91	5.24335	-1.43899	79.5033	1.9915
4	1093684658	F	3	0.0221275	Compound	P11021	HSPA5	HMEC	p27	4911	64.3024	181.555	181.555	0.952833	0.952833	836.019	836.019	1378.96	1378.96	453.227	453.227	7036.37	2.97476	261.289	261.289	388.425	388.425	218.481	218.481	1868.97	1868.97	3.87961	3.87961	241	241	3775	3775	4.90735	2.90361	76.8683	-1176.74	4.90735	-1.84036	76.8683	1.22444
4	1093684658	F	4	0.01075	Compound	P36888	FLT3	HMEC	p27	3254	8.86584	179.469	179.469	0.952743	0.952743	893.24	893.24	1392.79	1392.79	517.244	517.244	7024.31	2.79823	288.902	288.902	415.762	415.762	252.236	252.236	1878.79	1878.79	3.88338	3.88338	178	178	2490	2490	5.47019	1.84282	76.5212	-1079.64	5.47019	-1.16801	76.5212	1.12341
4	1093684658	F	5	0.0225	Compound	P01589	IL2RA	HMEC	p27	4521	51.2546	184.105	184.105	0.952488	0.952488	894.164	894.164	1487.17	1487.17	517.613	517.613	7238.32	5.93026	284.601	284.601	442.129	442.129	259.196	259.196	1903.05	1903.05	3.95637	3.95637	229	229	3392	3392	5.06525	2.60601	75.0276	-661.802	5.06525	-1.65174	75.0276	0.688631
4	1093684658	F	6	0.02175	Compound	O60568	PLOD3	HMEC	p27	3422	14.4865	183.2	183.2	0.954082	0.954082	951.023	951.023	1525.97	1525.97	526.004	526.004	6882.26	0.719377	298.243	298.243	443.61	443.61	269.028	269.028	1771.98	1771.98	3.92414	3.92414	212	212	2540	2540	6.19521	0.476372	74.2256	-437.419	6.19521	-0.301934	74.2256	0.455151
4	1093684658	F	7	0.0225	Compound	Q96RD9	FCRL5	HMEC	p27	5426	81.5323	186.257	186.257	0.955657	0.955657	874.397	874.397	1525.75	1525.75	551.827	551.827	7037.53	2.99171	279.306	279.306	449.832	449.832	288.237	288.237	1772.72	1772.72	4.08102	4.08102	240	240	4075	4075	4.42315	3.81619	75.1014	-682.425	4.42315	-2.41878	75.1014	0.71009
4	1093684658	F	8	0.01125	Compound	P15848	ARSB	HMEC	p27	4466	49.4145	182.874	182.874	0.954978	0.954978	907.247	907.247	1489.94	1489.94	532.006	532.006	7028.02	2.85251	292.213	292.213	443.871	443.871	277.869	277.869	1832.65	1832.65	3.97678	3.97678	208	208	3345	3345	4.65741	3.37467	74.8992	-625.878	4.65741	-2.13893	74.8992	0.65125
4	1093684658	F	9	0.0357143	Compound	Q14624	ITIH4	HMEC	p27	3936	31.6828	181.688	181.688	0.954848	0.954848	858.869	858.869	1557.27	1557.27	538.925	538.925	7172.69	4.96973	275.504	275.504	459.8	459.8	285.595	285.595	1851	1851	3.98503	3.98503	187	187	2911	2911	4.75102	3.19825	73.9583	-362.648	4.75102	-2.02712	73.9583	0.377349
4	1093684658	F	10	0.00725	Compound	Q9ULL4	PLXNB3	HMEC	p27	3609	20.7427	187.51	187.51	0.954983	0.954983	963.279	963.279	1713.9	1713.9	579.72	579.72	7310.78	6.99062	305.628	305.628	490.414	490.414	304.238	304.238	1833.26	1833.26	4.06236	4.06236	207	207	2604	2604	5.73566	1.34248	72.153	142.432	5.73566	-0.850892	72.153	-0.148206
4	1093684658	F	11	0.0225	Compound	P0CG37	CFC1	HMEC	p27	4475	49.7156	186.282	186.282	0.954292	0.954292	905.762	905.762	1538.85	1538.85	594.094	594.094	7247.83	6.06935	293.848	293.848	472.6	472.6	316.535	316.535	1862.93	1862.93	4.04927	4.04927	208	208	3368	3368	4.64804	3.39233	75.2626	-727.526	4.64804	-2.15012	75.2626	0.757018
4	1093684658	F	12	0.015445	Compound	O43320	FGF16	HMEC	p27	3769	26.0957	184.396	184.396	0.954495	0.954495	900.183	900.183	1592.6	1592.6	560.701	560.701	7039.3	3.01763	288.817	288.817	467.466	467.466	300.256	300.256	1802.29	1802.29	3.98558	3.98558	201	201	2770	2770	5.33298	2.10142	73.4943	-232.825	5.33298	-1.33192	73.4943	0.242264
4	1093684658	F	13	0.00975	Compound	Q92752	TNR	HMEC	p27	4474	49.6822	178.715	178.715	0.954093	0.954093	876.159	876.159	1598.2	1598.2	544.018	544.018	7159.46	4.77617	285.897	285.897	483.444	483.444	294.196	294.196	1916.88	1916.88	3.86701	3.86701	244	244	3282	3282	5.45373	1.87384	73.3572	-194.465	5.45373	-1.18767	73.3572	0.202349
4	1093684658	F	14	0.032	Compound	Q68DV7	RNF43	HMEC	p27	4477	49.7825	180.538	180.538	0.953124	0.953124	867.55	867.55	1466.59	1466.59	552.274	552.274	6631.95	-2.94381	288.249	288.249	440.767	440.767	297.121	297.121	1754.41	1754.41	3.92354	3.92354	228	228	3323	3323	5.0927	2.55429	74.2238	-436.917	5.0927	-1.61896	74.2238	0.454629
4	1093684658	F	15	0.0225	Compound	Q13508	ART3	HMEC	p27	4430	48.2101	179.344	179.344	0.954928	0.954928	898.603	898.603	1545.53	1545.53	564.948	564.948	6800.25	-0.480807	297.658	297.658	468.627	468.627	305.309	305.309	1790.59	1790.59	3.94155	3.94155	192	192	3300	3300	4.33409	3.98405	74.4921	-511.974	4.33409	-2.52517	74.4921	0.532729
4	1093684658	F	16	0.0079375	Compound	Q14624	ITIH4	HMEC	p27	4780	59.9197	183.509	183.509	0.953876	0.953876	869.869	869.869	1560.98	1560.98	569.964	569.964	6964.72	1.92621	280.883	280.883	465.05	465.05	311.595	311.595	1777.82	1777.82	4.033	4.033	214	214	3489	3489	4.47699	3.71472	72.9916	-92.1987	4.47699	-2.35446	72.9916	0.0959362
4	1093684658	F	17	0.0225	Compound	Q9H741	C12orf49	HMEC	p27	4733	58.3473	180.711	180.711	0.95406	0.95406	897.472	897.472	1577.38	1577.38	534.613	534.613	7391.14	8.16674	291.973	291.973	468.503	468.503	287.929	287.929	1962.51	1962.51	3.92013	3.92013	265	265	3514	3514	5.59899	1.60008	74.2447	-442.753	5.59899	-1.01416	74.2447	0.460701
4	1093684658	F	18	0.012845	Compound	O43854	EDIL3	HMEC	p27	4518	51.1542	179.314	179.314	0.953244	0.953244	911.288	911.288	1583.62	1583.62	554.624	554.624	7219.48	5.65458	298.984	298.984	480.355	480.355	302.641	302.641	1948.56	1948.56	3.87657	3.87657	206	206	3329	3329	4.55954	3.55913	73.683	-285.631	4.55954	-2.25585	73.683	0.29721
4	1093684658	F	19	0.03125	Compound	P50454	SERPINH1	HMEC	p27	4376	46.4035	180.917	180.917	0.953042	0.953042	843.31	843.31	1630.03	1630.03	483.679	483.679	7215.23	5.5923	265.747	265.747	457.698	457.698	253.818	253.818	1912.97	1912.97	3.89407	3.89407	236	236	3184	3184	5.39305	1.9882	72.7605	-27.5405	5.39305	-1.26016	72.7605	0.0286569
4	1093684658	F	20	0.0191325	Compound	P36941	LTBR	HMEC	p27	4330	44.8645	178.793	178.793	0.952376	0.952376	848.834	848.834	1496.29	1496.29	514.995	514.995	7459.39	9.16559	271.258	271.258	441.001	441.001	266.699	266.699	2005.1	2005.1	3.87019	3.87019	227	227	3292	3292	5.24249	2.27196	76.0277	-941.583	5.24249	-1.44001	76.0277	0.979753
4	1093684658	F	21	0.03125	Compound	P61916	NPC2	HMEC	p27	4594	53.6969	177.359	177.359	0.952439	0.952439	804.501	804.501	1495.43	1495.43	494.602	494.602	7463.77	9.22969	257.593	257.593	431.41	431.41	255.736	255.736	2037.7	2037.7	3.83946	3.83946	219	219	3475	3475	4.76709	3.16796	75.6421	-833.715	4.76709	-2.00792	75.6421	0.867513
4	1093684658	F	22	0.03125	Compound	P0C862	C1QTNF9	HMEC	p27	4623	54.6671	180.753	180.753	0.952509	0.952509	911.203	911.203	1570.76	1570.76	484.089	484.089	6983.12	2.19545	296.098	296.098	460.612	460.612	254.796	254.796	1899.35	1899.35	3.86237	3.86237	270	270	3390	3390	5.84036	1.14515	73.329	-186.585	5.84036	-0.725818	73.329	0.194149
4	1093684658	F	23		CDK4/6 Inhibitor Control			HMEC		889	-70.2576	163.822	163.822	0.960631	0.960631	1308.07	1308.07	1962.66	1962.66	549.048	549.048	3360.59	-50.819	402.026	402.026	489.282	489.282	275.794	275.794	849.075	849.075	2.88339	2.88339	403	403	659	659	45.3318	-73.2848	74.1282	-410.179	45.3318	46.4493	74.1282	0.426807
4	1093684658	G	2		TGFB2			HMEC		1632	-45.3998	166.88	166.88	0.956429	0.956429	1155.91	1155.91	2431.12	2431.12	625.199	625.199	6076.64	-11.0705	349.979	349.979	622.901	622.901	260.197	260.197	1472.94	1472.94	3.90963	3.90963	212	212	1090	1090	12.9902	-12.3302	66.7892	1643.01	12.9902	7.81513	66.7892	-1.70962
4	1093684658	G	3	0.018565	Compound	P51884	LUM	HMEC	p27	3579	19.739	178.282	178.282	0.95267	0.95267	894.267	894.267	1243.21	1243.21	468.339	468.339	6611.97	-3.2362	288.69	288.69	382.726	382.726	225.935	225.935	1801.96	1801.96	3.82212	3.82212	245	245	2828	2828	6.84549	-0.749217	79.0165	-1777.73	6.84549	0.474868	79.0165	1.8498
4	1093684658	G	4	0.0225	Compound	Q8TDL5	BPIFB1	HMEC	p27	4768	59.5182	184.1	184.1	0.953578	0.953578	774.692	774.692	1381.92	1381.92	461.407	461.407	6923.97	1.32977	244.09	244.09	399.321	399.321	225.993	225.993	1800.42	1800.42	3.95718	3.95718	254	254	3620	3620	5.32718	2.11235	75.9228	-912.239	5.32718	-1.33885	75.9228	0.949219
4	1093684658	G	5	0.0142825	Compound	P13236	CCL4	HMEC	p27	3873	29.5751	183.133	183.133	0.952764	0.952764	919.857	919.857	1317.25	1317.25	479.691	479.691	7180.84	5.08909	294.224	294.224	402.016	402.016	242.818	242.818	1898.63	1898.63	3.9262	3.9262	235	235	3002	3002	6.06765	0.716785	77.511	-1356.55	6.06765	-0.454312	77.511	1.41154
4	1093684658	G	6	0.015525	Compound	Q9BTY2	FUCA2	HMEC	p27	4616	54.4329	184.593	184.593	0.954529	0.954529	802.13	802.13	1372.38	1372.38	503.312	503.312	7101.42	3.92669	254.665	254.665	407.968	407.968	253.777	253.777	1825.39	1825.39	4.01709	4.01709	222	222	3531	3531	4.80936	3.0883	76.4948	-1072.26	4.80936	-1.95742	76.4948	1.11573
4	1093684658	G	7	0.0225	Compound	Q5VSG8	MANEAL	HMEC	p27	3467	15.992	182.411	182.411	0.95641	0.95641	875.387	875.387	1357.58	1357.58	533.99	533.99	6656.93	-2.57814	283.487	283.487	419.133	419.133	277.731	277.731	1714.01	1714.01	4.00019	4.00019	158	158	2642	2642	4.55725	3.56344	76.2042	-990.961	4.55725	-2.25858	76.2042	1.03113
4	1093684658	G	8	0.03125	Compound	Q02818	NUCB1	HMEC	p27	4558	52.4925	181.085	181.085	0.953762	0.953762	865.51	865.51	1555.15	1555.15	518.141	518.141	7085.82	3.69846	282.715	282.715	458.174	458.174	274.135	274.135	1831.66	1831.66	3.94938	3.94938	237	237	3353	3353	5.19965	2.35271	73.563	-252.037	5.19965	-1.49119	73.563	0.262254
4	1093684658	G	9	0.0225	Compound	O43508	TNFSF12	HMEC	p27	3334	11.5423	186.363	186.363	0.950355	0.950355	1110.35	1110.35	1850.61	1850.61	524.122	524.122	6384.54	-6.56451	351.536	351.536	540.609	540.609	280.04	280.04	1680.99	1680.99	3.71417	3.71417	470	470	2318	2318	14.0972	-14.4166	69.5261	877.332	14.0972	9.13749	69.5261	-0.912898
4	1093684658	G	10	0.03125	Compound	P10599	TXN	HMEC	p27	4595	53.7303	181.819	181.819	0.954311	0.954311	905.714	905.714	1564.92	1564.92	559.85	559.85	6792.37	-0.596012	292.925	292.925	461.606	461.606	300.138	300.138	1728.34	1728.34	3.99899	3.99899	242	242	3382	3382	5.26659	2.22654	73.6017	-262.884	5.26659	-1.41122	73.6017	0.273541
4	1093684658	G	11	0.0215	Compound	P04155	TFF1	HMEC	p27	3778	26.3968	182.294	182.294	0.955314	0.955314	856.867	856.867	1399.04	1399.04	553.594	553.594	6839.86	0.0988625	273.014	273.014	426.454	426.454	297.135	297.135	1736.37	1736.37	4.03565	4.03565	184	184	2882	2882	4.8703	2.97344	76.2837	-1013.21	4.8703	-1.88462	76.2837	1.05429
4	1093684658	G	12	0.02103	Compound	Q92520	FAM3C	HMEC	p27	4738	58.5146	179.703	179.703	0.954351	0.954351	919.492	919.492	1454.3	1454.3	603.003	603.003	6798.31	-0.509218	313.385	313.385	453.691	453.691	326.904	326.904	1802.08	1802.08	3.90695	3.90695	277	277	3624	3624	5.84635	1.13387	76.488	-1070.35	5.84635	-0.718669	76.488	1.11374
4	1093684658	G	13	0.0257143	Compound	P49223	SPINT3	HMEC	p27	4616	54.4329	182.086	182.086	0.955219	0.955219	919.55	919.55	1494.07	1494.07	598.144	598.144	6798.05	-0.512934	299.05	299.05	461.288	461.288	320.442	320.442	1738.54	1738.54	4.03332	4.03332	202	202	3485	3485	4.37608	3.90489	75.4983	-793.464	4.37608	-2.475	75.4983	0.82563
4	1093684658	G	14	0.03125	Compound	Q9NY72	SCN3B	HMEC	p27	4487	50.1171	181.796	181.796	0.955173	0.955173	850.205	850.205	1547.15	1547.15	536.135	536.135	7389.83	8.14755	277.914	277.914	462.252	462.252	292.255	292.255	1962.69	1962.69	3.89571	3.89571	230	230	3325	3325	5.12592	2.49167	74.103	-403.11	5.12592	-1.57927	74.103	0.419451
4	1093684658	G	15	0.0257143	Compound	Q9H2A7	CXCL16	HMEC	p27	4522	51.2881	182.946	182.946	0.955843	0.955843	885.322	885.322	1459.65	1459.65	569.384	569.384	6671.43	-2.36597	283.853	283.853	443.877	443.877	301.117	301.117	1734.69	1734.69	4.01324	4.01324	187	187	3416	3416	4.13534	4.35863	75.5418	-805.641	4.13534	-2.76258	75.5418	0.838301
4	1093684658	G	16	0.0225	Compound	P06729	CD2	HMEC	p27	3305	10.5721	177.009	177.009	0.953421	0.953421	873.892	873.892	1472.14	1472.14	550.723	550.723	7197.47	5.33237	284.955	284.955	443.863	443.863	291.969	291.969	1945.53	1945.53	3.84892	3.84892	204	204	2544	2544	6.17247	0.519234	76.9743	-1206.4	6.17247	-0.3291	76.9743	1.2553
4	1093684658	G	17		PBS Control			HMEC		4346	45.3998	183.594	183.594	0.955205	0.955205	980.457	980.457	1786.9	1786.9	532.66	532.66	7378.13	7.97633	305.246	305.246	502.687	502.687	288.589	288.589	1910.21	1910.21	3.94568	3.94568	259	259	3046	3046	5.9595	0.920606	70.0874	720.288	5.9595	-0.583498	70.0874	-0.749487
4	1093684658	G	18		TGFB1			HMEC		2302	-22.9843	179.483	179.483	0.956478	0.956478	1189.83	1189.83	2458.05	2458.05	628.98	628.98	6738.04	-1.39116	363.167	363.167	650.09	650.09	309.661	309.661	1632.9	1632.9	3.98309	3.98309	258	258	1495	1495	11.2076	-8.97062	64.9435	2159.37	11.2076	5.68575	64.9435	-2.2469
4	1093684658	G	19	0.00575	Compound	O15335	CHAD	HMEC	p27	4460	49.2138	181.603	181.603	0.954308	0.954308	947.325	947.325	1634.51	1634.51	512.571	512.571	7433.89	8.79231	302.193	302.193	479.758	479.758	278.902	278.902	1983.06	1983.06	3.8966	3.8966	241	241	3254	3254	5.40359	1.96835	72.9596	-83.249	5.40359	-1.24758	72.9596	0.0866238
4	1093684658	G	20	0.0225	Compound	Q9NRM6	IL17RB	HMEC	p27	5173	73.0679	183.138	183.138	0.95265	0.95265	839.102	839.102	1610.78	1610.78	483.124	483.124	7471.54	9.34329	270.492	270.492	467.023	467.023	259.78	259.78	2026.54	2026.54	3.86955	3.86955	264	264	3776	3776	5.10342	2.53407	72.9944	-92.9713	5.10342	-1.60614	72.9944	0.0967402
4	1093684658	G	21	0.0225	Compound	Q9BXI9	C1QTNF6	HMEC	p27	3706	23.988	176.364	176.364	0.953746	0.953746	867.727	867.727	1598.56	1598.56	496.56	496.56	7603.74	11.278	271.745	271.745	463.495	463.495	255.007	255.007	2074.23	2074.23	3.83527	3.83527	178	178	2737	2737	4.80302	3.10024	73.8532	-333.237	4.80302	-1.96499	73.8532	0.346746
4	1093684658	G	22	0.0225	Compound	O95971	CD160	HMEC	p27	4262	42.5895	180.492	180.492	0.952507	0.952507	781.333	781.333	1459.45	1459.45	463.89	463.89	7244.04	6.01401	247.87	247.87	409.292	409.292	233.904	233.904	1944.98	1944.98	3.85027	3.85027	198	198	3223	3223	4.64571	3.39673	75.6218	-828.017	4.64571	-2.15292	75.6218	0.861583
4	1093684658	G	23		TGFB1			HMEC		1962	-34.3593	174.014	174.014	0.956011	0.956011	1128.8	1128.8	2328.71	2328.71	559.448	559.448	7116.79	4.15171	330.593	330.593	594.975	594.975	245.963	245.963	1748.34	1748.34	3.96363	3.96363	173	173	1314	1314	8.81753	-4.46595	66.9725	1591.74	8.81753	2.83061	66.9725	-1.65627
4	1093684658	H	2		PBS Control			HMEC		4156	39.0432	181.906	181.906	0.95366	0.95366	856.206	856.206	1361.8	1361.8	492.073	492.073	6980.54	2.15778	264.145	264.145	389.078	389.078	234.541	234.541	1810.07	1810.07	3.90692	3.90692	225	225	3235	3235	5.41386	1.94899	77.8393	-1448.39	5.41386	-1.23531	77.8393	1.50711
4	1093684658	H	3	0.0225	Compound	Q7Z5A9	FAM19A1	HMEC	p27	3814	27.6012	178.814	178.814	0.952392	0.952392	864.109	864.109	1483.73	1483.73	493.633	493.633	6869.76	0.53653	274.269	274.269	427.167	427.167	241.569	241.569	1840.3	1840.3	3.8554	3.8554	235	235	2879	2879	6.16151	0.539882	75.4851	-789.768	6.16151	-0.342188	75.4851	0.821783
4	1093684658	H	4	0.0185	Compound	P48723	HSPA13	HMEC	p27	4550	52.2248	183.869	183.869	0.953737	0.953737	886.906	886.906	1418.58	1418.58	519.575	519.575	6778.65	-0.796809	281.08	281.08	421.557	421.557	255.994	255.994	1752.84	1752.84	3.97407	3.97407	216	216	3444	3444	4.74725	3.20535	75.6923	-847.749	4.74725	-2.03161	75.6923	0.882116
4	1093684658	H	5	0.0225	Compound	Q13231	CHIT1	HMEC	p27	4827	61.4921	179.338	179.338	0.952857	0.952857	848.5	848.5	1256.8	1256.8	503.591	503.591	6968.12	1.97593	273.739	273.739	378.662	378.662	251.731	251.731	1869.36	1869.36	3.84475	3.84475	281	281	3846	3846	5.82142	1.18085	79.6768	-1962.47	5.82142	-0.748446	79.6768	2.04203
4	1093684658	H	6	0.0155	Compound	Q8NBJ5	COLGALT1	HMEC	p27	4785	60.087	183.703	183.703	0.954293	0.954293	865.266	865.266	1317.65	1317.65	514.316	514.316	7089.47	3.75186	273.652	273.652	390.548	390.548	261.365	261.365	1852.86	1852.86	3.93821	3.93821	240	240	3756	3756	5.01567	2.69945	78.4953	-1631.92	5.01567	-1.71096	78.4953	1.69808
4	1093684658	H	7	0.0225	Compound	Q9Y336	SIGLEC9	HMEC	p27	5219	74.6069	184.891	184.891	0.954726	0.954726	890.902	890.902	1463.75	1463.75	534.014	534.014	7211.17	5.53295	281.705	281.705	430.783	430.783	281.296	281.296	1867.26	1867.26	4.00044	4.00044	239	239	3953	3953	4.57942	3.52166	75.7425	-861.785	4.57942	-2.2321	75.7425	0.896721
4	1093684658	H	8	0.02	Compound	Q9HBG7	LY9	HMEC	p27	4547	52.1245	184.399	184.399	0.95418	0.95418	887.438	887.438	1513.5	1513.5	553.008	553.008	6994.65	2.36416	283.268	283.268	458.415	458.415	288.765	288.765	1818.87	1818.87	3.99478	3.99478	228	228	3400	3400	5.0143	2.70205	74.7746	-591.001	5.0143	-1.71261	74.7746	0.614959
4	1093684658	H	9	0.0322857	Compound	Q86WD7	SERPINA9	HMEC	p27	4265	42.6899	181.332	181.332	0.954976	0.954976	852.591	852.591	1532.83	1532.83	523.07	523.07	6916.44	1.21966	272.434	272.434	441.918	441.918	276.232	276.232	1785.08	1785.08	3.96614	3.96614	217	217	3146	3146	5.08792	2.56328	73.7632	-308.053	5.08792	-1.62466	73.7632	0.320541
4	1093684658	H	10	0.03125	Compound	P01579	IFNG	HMEC	p27	848	-71.6293	126.981	126.981	0.947938	0.947938	2131.65	2131.65	610.942	610.942	544.702	544.702	476.134	-93.032	685.411	685.411	285.073	285.073	331.439	331.439	119.708	119.708	1.37776	1.37776	773	773	799	799	91.1557	-159.649	94.2217	-6031.6	91.1557	101.189	94.2217	6.27611
4	1093684658	H	11	0.0225	Compound	P09681	GIP	HMEC	p27	4619	54.5333	179.953	179.953	0.954076	0.954076	875.16	875.16	1478.71	1478.71	552.372	552.372	6649.58	-2.68578	285.888	285.888	442.751	442.751	295.103	295.103	1702.27	1702.27	4.00953	4.00953	224	224	3470	3470	4.84953	3.01258	75.1245	-688.895	4.84953	-1.90943	75.1245	0.716821
4	1093684658	H	12	0.03125	Compound	P10909	CLU	HMEC	p27	4588	53.4962	184.668	184.668	0.954043	0.954043	894.957	894.957	1470.01	1470.01	560.342	560.342	7344.67	7.48665	293.834	293.834	440.684	440.684	307.704	307.704	1927.27	1927.27	3.95757	3.95757	241	241	3470	3470	5.25283	2.25247	75.6321	-830.9	5.25283	-1.42766	75.6321	0.864583
4	1093684658	H	13	0.0225	Compound	P19440	GGT1	HMEC	p27	4562	52.6263	175.324	175.324	0.95271	0.95271	872.364	872.364	1330.1	1330.1	591.166	591.166	7229.09	5.79516	288.867	288.867	425.392	425.392	317.384	317.384	1894.78	1894.78	3.95179	3.95179	214	214	3600	3600	4.69093	3.31151	78.9128	-1748.71	4.69093	-2.0989	78.9128	1.8196
4	1093684658	H	14	0.0225	Compound	P10144	GZMB	HMEC	p27	4743	58.6818	181.194	181.194	0.953032	0.953032	865.816	865.816	1483.51	1483.51	572.501	572.501	7204.16	5.43034	281.1	281.1	446.582	446.582	313.302	313.302	1868.01	1868.01	3.97535	3.97535	230	230	3603	3603	4.84925	3.01311	75.9646	-923.921	4.84925	-1.90977	75.9646	0.961375
4	1093684658	H	15	0.0225	Compound	P24158	PRTN3	HMEC	p27	3958	32.4189	182.664	182.664	0.955293	0.955293	863.023	863.023	1569.33	1569.33	537.034	537.034	7498.67	9.74032	274.507	274.507	457.375	457.375	292.632	292.632	1921.13	1921.13	4.02097	4.02097	185	185	2947	2947	4.67408	3.34326	74.4568	-502.098	4.67408	-2.11902	74.4568	0.522452
4	1093684658	H	16	0.03125	Compound	Q49AH0	CDNF	HMEC	p27	4189	40.1472	180.174	180.174	0.953073	0.953073	913.025	913.025	1574.44	1574.44	557.454	557.454	7848.16	14.855	294.84	294.84	469.406	469.406	301.428	301.428	2076.1	2076.1	3.95214	3.95214	201	201	3124	3124	4.79828	3.10917	74.5763	-535.523	4.79828	-1.97065	74.5763	0.557232
4	1093684658	H	17		CDK4/6 Inhibitor Control			HMEC		852	-71.4955	169.758	169.758	0.962854	0.962854	1346.87	1346.87	2301.15	2301.15	686.553	686.553	3719.58	-45.5653	427.277	427.277	584.928	584.928	363.2	363.2	907.319	907.319	3.07796	3.07796	355	355	592	592	41.6667	-66.377	69.4836	889.23	41.6667	42.0711	69.4836	-0.925278
4	1093684658	H	18		TGFB2			HMEC		1553	-48.0428	169.526	169.526	0.955532	0.955532	1222.27	1222.27	2569.02	2569.02	700.03	700.03	6400.56	-6.33011	384.496	384.496	661.506	661.506	328.022	328.022	1557.43	1557.43	3.83609	3.83609	243	243	1055	1055	15.6471	-17.3378	67.933	1323.01	15.6471	10.989	67.933	-1.37665
4	1093684658	H	19	0.02657	Compound	Q9Y5C1	ANGPTL3	HMEC	p27	4697	57.1429	181.707	181.707	0.9538	0.9538	866.648	866.648	1559.52	1559.52	515.327	515.327	7343.81	7.47402	275.626	275.626	454.236	454.236	271.378	271.378	1946.86	1946.86	3.92653	3.92653	245	245	3511	3511	5.2161	2.32171	74.7498	-584.081	5.2161	-1.47155	74.7498	0.607759
4	1093684658	H	20	0.03125	Compound	P55103	INHBC	HMEC	p27	4726	58.1131	172.868	172.868	0.953163	0.953163	870.625	870.625	1493.44	1493.44	522.305	522.305	7311.75	7.00481	289.85	289.85	450.057	450.057	278.289	278.289	2049.68	2049.68	3.78261	3.78261	237	237	3549	3549	5.01481	2.70108	75.0952	-680.705	5.01481	-1.71199	75.0952	0.708299
4	1093684658	H	21	0.03125	Compound	P01242	GH2	HMEC	p27	4594	53.6969	175.943	175.943	0.953575	0.953575	847.594	847.594	1495.98	1495.98	465.939	465.939	7433.15	8.78147	269.288	269.288	425.425	425.425	242.113	242.113	2048.08	2048.08	3.79071	3.79071	253	253	3457	3457	5.50718	1.7731	75.2503	-724.1	5.50718	-1.12382	75.2503	0.753454
4	1093684658	H	22	0.0290625	Compound	P08253	MMP2	HMEC	p27	3339	11.7096	180.252	180.252	0.952147	0.952147	865.649	865.649	1554.29	1554.29	488.388	488.388	7064.81	3.39099	272.16	272.16	438.841	438.841	244.556	244.556	1898.55	1898.55	3.89822	3.89822	212	212	2491	2491	6.34921	0.186129	74.6032	-543.049	6.34921	-0.117972	74.6032	0.565064
4	1093684658	H	23		PBS Control			HMEC		4532	51.6226	180.581	180.581	0.95272	0.95272	820.604	820.604	1413.76	1413.76	473.163	473.163	6703.46	-1.89727	261.982	261.982	421.644	421.644	235.379	235.379	1842.42	1842.42	3.79981	3.79981	304	304	3460	3460	6.70786	-0.48982	76.346	-1030.62	6.70786	0.310457	76.346	1.0724
4	1093684658	I	2		TGFB1			HMEC		2014	-32.6196	170.676	170.676	0.955449	0.955449	1013.43	1013.43	2018.62	2018.62	594.735	594.735	6366.25	-6.83224	303.464	303.464	525.988	525.988	250.664	250.664	1507.23	1507.23	4.07956	4.07956	200	200	1458	1458	9.93049	-6.56355	72.3932	75.2065	9.93049	4.1601	72.3932	-0.0782553
4	1093684658	I	3	0.03125	Compound	P28908	TNFRSF8	HMEC	p27	3528	18.0328	177.497	177.497	0.954073	0.954073	915.951	915.951	1289.09	1289.09	478.305	478.305	6997.82	2.41056	287.229	287.229	392.224	392.224	237.342	237.342	1838.02	1838.02	3.90683	3.90683	207	207	2773	2773	5.86735	1.09429	78.5998	-1661.15	5.86735	-0.693585	78.5998	1.72849
4	1093684658	I	4	0.0155	Compound	Q06828	FMOD	HMEC	p27	4382	46.6042	180.306	180.306	0.953998	0.953998	886.199	886.199	1470.04	1470.04	483.905	483.905	6903.74	1.03374	280.217	280.217	438.34	438.34	238.331	238.331	1779.38	1779.38	4.02697	4.02697	205	205	3221	3221	4.67823	3.33544	73.5052	-235.89	4.67823	-2.11406	73.5052	0.245453
4	1093684658	I	5	0.0225	Compound	P98173	FAM3A	HMEC	p27	4700	57.2432	182.642	182.642	0.953207	0.953207	877.194	877.194	1492.59	1492.59	498.017	498.017	6961.11	1.87333	281.951	281.951	436.577	436.577	258.171	258.171	1822.22	1822.22	3.95772	3.95772	251	251	3436	3436	5.34043	2.08739	73.1064	-124.303	5.34043	-1.32303	73.1064	0.129342
4	1093684658	I	6	0.03125	Compound	P10645	CHGA	HMEC	p27	3832	28.2034	179.582	179.582	0.952594	0.952594	865.247	865.247	1541.82	1541.82	519.634	519.634	6953.49	1.76188	283.206	283.206	470.766	470.766	267.97	267.97	1868.61	1868.61	3.86718	3.86718	221	221	2840	2840	5.76722	1.283	74.1127	-405.842	5.76722	-0.813189	74.1127	0.422294
4	1093684658	I	7		PBS Control			HMEC		3456	15.624	180.045	180.045	0.954291	0.954291	934.765	934.765	1524.06	1524.06	567.423	567.423	6852.68	0.286505	299.757	299.757	459.737	459.737	294.769	294.769	1794.77	1794.77	3.89522	3.89522	247	247	2581	2581	7.14699	-1.31746	74.6817	-565.021	7.14699	0.835034	74.6817	0.587926
4	1093684658	I	8		TGFB1			HMEC		1858	-37.8387	172.911	172.911	0.955774	0.955774	1137.53	1137.53	2578.19	2578.19	687.223	687.223	6680.69	-2.23051	348.529	348.529	677.965	677.965	324.283	324.283	1643.31	1643.31	4.00279	4.00279	144	144	1182	1182	7.75027	-2.45447	63.6168	2530.54	7.75027	1.55569	63.6168	-2.63312
4	1093684658	I	9	0.0225	Compound	Q15223	NECTIN1	HMEC	p27	4746	58.7822	177.397	177.397	0.954922	0.954922	952.806	952.806	1536.92	1536.92	536.292	536.292	7260.02	6.24775	305.616	305.616	460.528	460.528	289.779	289.779	1908.28	1908.28	3.9355	3.9355	252	252	3531	3531	5.30973	2.14523	74.3995	-486.069	5.30973	-1.35969	74.3995	0.505773
4	1093684658	I	10	0.0141875	Compound	P29317	EPHA2	HMEC	p27	4657	55.8046	187.664	187.664	0.954526	0.954526	851.996	851.996	1462.84	1462.84	534.871	534.871	7182.93	5.1196	275.948	275.948	435.537	435.537	293.672	293.672	1836.9	1836.9	4.03553	4.03553	218	218	3477	3477	4.68113	3.32998	74.6618	-559.45	4.68113	-2.11061	74.6618	0.582129
4	1093684658	I	11	0.0225	Compound	P14151	SELL	HMEC	p27	3747	25.3597	181.515	181.515	0.954832	0.954832	922.81	922.81	1416.42	1416.42	546.183	546.183	6710.25	-1.7979	299.051	299.051	425.647	425.647	291.216	291.216	1731.95	1731.95	3.99568	3.99568	187	187	2842	2842	4.99066	2.7466	75.8473	-891.123	4.99066	-1.74085	75.8473	0.927248
4	1093684658	I	12	0.018665	Compound	P07360	C8G	HMEC	p27	4550	52.2248	180.059	180.059	0.954507	0.954507	855.513	855.513	1453.81	1453.81	521.99	521.99	7418.95	8.5737	280.346	280.346	444.197	444.197	287.955	287.955	1995.43	1995.43	3.88057	3.88057	203	203	3472	3472	4.46154	3.74384	76.3077	-1019.91	4.46154	-2.37292	76.3077	1.06126
4	1093684658	I	13	0.0257143	Compound	Q06418	TYRO3	HMEC	p27	4848	62.1947	180.891	180.891	0.954731	0.954731	883.816	883.816	1529.13	1529.13	574.558	574.558	6904.33	1.0424	288.514	288.514	467.829	467.829	312.166	312.166	1800.98	1800.98	3.98786	3.98786	190	190	3650	3650	3.91914	4.7661	75.2888	-734.857	3.91914	-3.02084	75.2888	0.764647
4	1093684658	I	14	0.03125	Compound	P16471	PRLR	HMEC	p27	4674	56.3734	180.538	180.538	0.952917	0.952917	823.203	823.203	1352.25	1352.25	544.152	544.152	7168.67	4.91101	278.188	278.188	424.28	424.28	298.539	298.539	1883.18	1883.18	3.96425	3.96425	235	235	3601	3601	5.02781	2.67657	77.0432	-1225.69	5.02781	-1.69646	77.0432	1.27537
4	1093684658	I	15	0.0257143	Compound	Q13519	PNOC	HMEC	p27	4471	49.5818	178.235	178.235	0.955286	0.955286	948.726	948.726	1561.2	1561.2	559.331	559.331	7349.85	7.56242	309.763	309.763	477.618	477.618	308.67	308.67	1936.99	1936.99	3.93851	3.93851	218	218	3332	3332	4.87587	2.96295	74.5247	-521.099	4.87587	-1.87797	74.5247	0.542223
4	1093684658	I	16	0.0225	Compound	Q9UIB8	CD84	HMEC	p27	4360	45.8682	181.038	181.038	0.954245	0.954245	841.844	841.844	1462.97	1462.97	522.402	522.402	7208.72	5.49711	274.192	274.192	433.697	433.697	285.432	285.432	1877.04	1877.04	3.96527	3.96527	209	209	3296	3296	4.79358	3.11804	75.5963	-820.898	4.79358	-1.97627	75.5963	0.854176
4	1093684658	I	17	0.0225	Compound	Q6JVE9	LCN8	HMEC	p27	5059	69.2539	178.514	178.514	0.952363	0.952363	869.518	869.518	1670.79	1670.79	545.344	545.344	6981.17	2.16699	288.982	288.982	500.791	500.791	298.19	298.19	1915.71	1915.71	3.80347	3.80347	262	262	3651	3651	5.17889	2.39184	72.1684	138.108	5.17889	-1.51599	72.1684	-0.143707
4	1093684658	I	18	0.03125	Compound	P17900	GM2A	HMEC	p27	5035	68.451	178.818	178.818	0.953911	0.953911	865.218	865.218	1546.05	1546.05	523.598	523.598	7202.2	5.40167	284.71	284.71	460.114	460.114	281.561	281.561	1937.38	1937.38	3.90505	3.90505	250	250	3750	3750	4.96524	2.7945	74.4787	-508.213	4.96524	-1.77121	74.4787	0.528815
4	1093684658	I	19	0.00975	Compound	Q96SL4	GPX7	HMEC	p27	3905	30.6457	178.233	178.233	0.95404	0.95404	871.965	871.965	1639.31	1639.31	517.586	517.586	7312.6	7.01738	277.648	277.648	473.91	473.91	273.474	273.474	1945.68	1945.68	3.92513	3.92513	178	178	2874	2874	4.55826	3.56155	73.598	-261.826	4.55826	-2.25738	73.598	0.27244
4	1093684658	I	20	0.03125	Compound	Q16610	ECM1	HMEC	p27	5323	78.0863	178.735	178.735	0.951858	0.951858	780.209	780.209	1286.23	1286.23	479.637	479.637	6813.2	-0.291171	251.703	251.703	387.349	387.349	248.12	248.12	1853.94	1853.94	3.80929	3.80929	265	265	4218	4218	4.9784	2.76971	79.241	-1840.55	4.9784	-1.7555	79.241	1.91516
4	1093684658	I	21	0.01025	Compound	P09093	CELA3A	HMEC	p27	4814	61.0572	181.283	181.283	0.952046	0.952046	916.108	916.108	1595.98	1595.98	485.481	485.481	7006.45	2.53687	290.903	290.903	465.427	465.427	254.55	254.55	1927.68	1927.68	3.82887	3.82887	325	325	3485	3485	6.75114	-0.571404	72.393	75.2705	6.75114	0.362167	72.393	-0.0783219
4	1093684658	I	22	0.0055	Compound	P43235	CTSK	HMEC	p27	4452	48.9461	180.081	180.081	0.953481	0.953481	838.393	838.393	1413.14	1413.14	495.963	495.963	7030.87	2.89428	268.53	268.53	418.773	418.773	255.452	255.452	1882.17	1882.17	3.87245	3.87245	241	241	3444	3444	5.4133	1.95005	77.3585	-1313.89	5.4133	-1.23598	77.3585	1.36715
4	1093684658	I	23		TGFB2			HMEC		1747	-41.5524	166.072	166.072	0.954351	0.954351	1152.39	1152.39	2428.86	2428.86	576.463	576.463	6834.69	0.0232025	345.891	345.891	605.89	605.89	257.062	257.062	1718.58	1718.58	3.84813	3.84813	207	207	1187	1187	11.8489	-10.1792	67.945	1319.65	11.8489	6.45175	67.945	-1.37315
4	1093684658	J	2		CDK4/6 Inhibitor Control			HMEC		568	-80.997	138.318	138.318	0.952746	0.952746	1521.02	1521.02	550.226	550.226	358.945	358.945	31.666	-99.5366	449.484	449.484	214.161	214.161	202.165	202.165	10.0044	10.0044	1.10279	1.10279	565	565	557	557	99.4718	-175.323	98.0634	-7106.36	99.4718	111.123	98.0634	7.39444
4	1093684658	J	3	0.0225	Compound	P55259	GP2	HMEC	p27	4955	65.7745	176.98	176.98	0.952532	0.952532	812.831	812.831	1407.43	1407.43	449.693	449.693	7145.56	4.57267	256.328	256.328	415.005	415.005	220.96	220.96	1934.71	1934.71	3.81518	3.81518	224	224	3821	3821	4.52069	3.63236	77.114	-1245.5	4.52069	-2.30226	77.114	1.29599
4	1093684658	J	4	0.016	Compound	Q96L15	ART5	HMEC	p27	3795	26.9655	181.071	181.071	0.954428	0.954428	916.216	916.216	1503.43	1503.43	518.449	518.449	6723.75	-1.60024	289.751	289.751	441.217	441.217	252.451	252.451	1758.46	1758.46	3.92534	3.92534	208	208	2860	2860	5.4809	1.82264	75.3623	-755.431	5.4809	-1.15523	75.3623	0.786055
4	1093684658	J	5	0.0225	Compound	O60575	SPINK4	HMEC	p27	4375	46.37	179.274	179.274	0.953952	0.953952	912.822	912.822	1418.17	1418.17	498.781	498.781	6884.59	0.753491	287.179	287.179	409.072	409.072	250.562	250.562	1802.75	1802.75	3.87903	3.87903	242	242	3336	3336	5.53143	1.7274	76.2514	-1004.17	5.53143	-1.09486	76.2514	1.04488
4	1093684658	J	6	0.0155	Compound	P08174	CD55	HMEC	p27	4501	50.5855	180.557	180.557	0.952906	0.952906	888.818	888.818	1449.65	1449.65	537.662	537.662	7104.19	3.96723	285.146	285.146	435.294	435.294	274.946	274.946	1873.61	1873.61	3.9203	3.9203	189	189	3476	3476	4.19907	4.23852	77.2273	-1277.18	4.19907	-2.68646	77.2273	1.32895
4	1093684658	J	7		CDK4/6 Inhibitor Control			HMEC		619	-79.2907	182.039	182.039	0.964235	0.964235	1720.8	1720.8	1327.47	1327.47	520.657	520.657	847.797	-87.5928	492.625	492.625	379.075	379.075	286.766	286.766	186.312	186.312	1.59506	1.59506	538	538	542	542	86.9144	-151.656	87.5606	-4168.06	86.9144	96.1224	87.5606	4.33703
4	1093684658	J	8		TGFB2			HMEC		1453	-51.3884	168.712	168.712	0.95742	0.95742	1165.25	1165.25	2472.82	2472.82	745.231	745.231	6557.1	-4.03918	368.061	368.061	655.422	655.422	347.067	347.067	1618.05	1618.05	3.88715	3.88715	175	175	1027	1027	12.044	-10.547	70.6814	554.133	12.044	6.68489	70.6814	-0.576597
4	1093684658	J	9	0.00925	Compound	Q53H76	PLA1A	HMEC	p27	3968	32.7534	181.577	181.577	0.954886	0.954886	886.963	886.963	1509.53	1509.53	549.355	549.355	6719.71	-1.65947	285.132	285.132	436.811	436.811	285.092	285.092	1729.32	1729.32	3.99665	3.99665	176	176	3000	3000	4.43548	3.79294	75.6048	-823.278	4.43548	-2.40404	75.6048	0.856652
4	1093684658	J	10	0.0277143	Compound	Q9HBE4	IL21	HMEC	p27	4239	41.82	182.516	182.516	0.957304	0.957304	1226.25	1226.25	1528.57	1528.57	558.441	558.441	6982.65	2.18865	387	387	451.815	451.815	304.705	304.705	1807.41	1807.41	3.97808	3.97808	262	262	3212	3212	6.1807	0.503709	75.7726	-870.21	6.1807	-0.31926	75.7726	0.905487
4	1093684658	J	11	0.0225	Compound	Q86SG7	LYG2	HMEC	p27	4826	61.4587	182.048	182.048	0.953694	0.953694	859.642	859.642	1461.46	1461.46	571.635	571.635	7136.78	4.44419	276.908	276.908	441.773	441.773	306.75	306.75	1826.55	1826.55	3.97182	3.97182	235	235	3713	3713	4.86946	2.97503	76.9374	-1196.09	4.86946	-1.88563	76.9374	1.24457
4	1093684658	J	12	0.0268625	Compound	P24394	IL4R	HMEC	p27	4152	38.9093	180.141	180.141	0.955386	0.955386	957.074	957.074	1562.97	1562.97	605.399	605.399	6910.59	1.13398	316.149	316.149	470.342	470.342	325.882	325.882	1815.63	1815.63	3.9205	3.9205	224	224	3154	3154	5.39499	1.98455	75.9634	-923.59	5.39499	-1.25785	75.9634	0.96103
4	1093684658	J	13	0.00775	Compound	Q9BQR3	PRSS27	HMEC	p27	4686	56.7748	179.373	179.373	0.954968	0.954968	878.938	878.938	1553.92	1553.92	585.194	585.194	7040.73	3.03863	290.174	290.174	474.047	474.047	317.917	317.917	1841.28	1841.28	3.95799	3.95799	201	201	3533	3533	4.28937	4.06832	75.3948	-764.515	4.28937	-2.57858	75.3948	0.795507
4	1093684658	J	14	0.0225	Compound	P02786	TFRC	HMEC	p27	4395	47.0391	180.687	180.687	0.955593	0.955593	937.732	937.732	1570.32	1570.32	598.485	598.485	6723.85	-1.59883	308.744	308.744	476.848	476.848	324.253	324.253	1775.58	1775.58	3.92383	3.92383	239	239	3283	3283	5.438	1.90349	74.6985	-569.725	5.438	-1.20647	74.6985	0.592821
4	1093684658	J	15	0.0225	Compound	Q5QGZ9	CLEC12A	HMEC	p27	4380	46.5373	183.897	183.897	0.954543	0.954543	877.308	877.308	1538.66	1538.66	589.452	589.452	6743.33	-1.31376	286.776	286.776	469.062	469.062	312.666	312.666	1731.34	1731.34	4.05654	4.05654	176	176	3311	3311	4.01826	4.57928	75.5936	-820.136	4.01826	-2.90244	75.5936	0.853383
4	1093684658	J	16	0.0166175	Compound	P23142	FBLN1	HMEC	p27	4681	56.6076	184.198	184.198	0.95416	0.95416	894.352	894.352	1492.59	1492.59	565.292	565.292	6960.13	1.85901	287.506	287.506	435.423	435.423	298.019	298.019	1778.44	1778.44	4.0242	4.0242	183	183	3558	3558	3.90942	4.78442	76.0094	-936.46	3.90942	-3.03246	76.0094	0.974423
4	1093684658	J	17	0.0225	Compound	Q07654	TFF3	HMEC	p27	4993	67.0458	184.78	184.78	0.956554	0.956554	832.407	832.407	1508.23	1508.23	522.357	522.357	7223.28	5.71012	266.14	266.14	445.558	445.558	278.523	278.523	1870.5	1870.5	4.00913	4.00913	220	220	3763	3763	4.40617	3.84819	75.3655	-756.323	4.40617	-2.43906	75.3655	0.786983
4	1093684658	J	18	0.0225	Compound	Q86UD1	OAF	HMEC	p27	4155	39.0097	186.109	186.109	0.95446	0.95446	919.9	919.9	1726.56	1726.56	559.096	559.096	7144.5	4.55723	289.912	289.912	482.941	482.941	292.786	292.786	1804.36	1804.36	4.10273	4.10273	203	203	2973	2973	4.88568	2.94445	71.5523	310.461	4.88568	-1.86625	71.5523	-0.323046
4	1093684658	J	19	0.03125	Compound	P60568	IL2	HMEC	p27	4094	36.9689	174.773	174.773	0.953032	0.953032	966.61	966.61	1547.76	1547.76	533.829	533.829	7337.81	7.38632	369.687	369.687	467.028	467.028	287.788	287.788	2029.72	2029.72	3.7985	3.7985	274	274	3091	3091	6.69272	-0.461296	75.5007	-794.154	6.69272	0.292379	75.5007	0.826347
4	1093684658	J	20	0.017	Compound	Q96F46	IL17RA	HMEC	p27	5176	73.1683	184.188	184.188	0.954648	0.954648	882.545	882.545	1532.52	1532.52	503.971	503.971	7350.15	7.56681	280.973	280.973	452.699	452.699	265.752	265.752	1927.27	1927.27	3.98791	3.98791	240	240	3859	3859	4.63679	3.41355	74.5556	-529.752	4.63679	-2.16357	74.5556	0.551227
4	1093684658	J	21	0.0169225	Compound	P05230	FGF1	HMEC	p27	4048	35.4299	181.642	181.642	0.954786	0.954786	891.136	891.136	1554.3	1554.3	502.193	502.193	6765.82	-0.984673	284.596	284.596	446.234	446.234	257.745	257.745	1756.95	1756.95	4.00614	4.00614	184	184	3018	3018	4.54545	3.58568	74.5553	-529.666	4.54545	-2.27267	74.5553	0.551138
4	1093684658	J	22	0.03125	Compound	P18065	IGFBP2	HMEC	p27	4665	56.0723	174.667	174.667	0.954242	0.954242	905.119	905.119	1525.14	1525.14	511.613	511.613	6670.54	-2.37894	291.073	291.073	442.409	442.409	258.906	258.906	1802.86	1802.86	3.83156	3.83156	262	262	3538	3538	5.61629	1.56746	75.8414	-889.452	5.61629	-0.993487	75.8414	0.925508
4	1093684658	J	23		Blank Control			HMEC		4582	53.2954	175.473	175.473	0.952956	0.952956	795.1	795.1	1325	1325	438.058	438.058	7025.08	2.80957	254.472	254.472	388.401	388.401	221.44	221.44	1917.23	1917.23	3.7965	3.7965	246	246	3595	3595	5.36883	2.03385	78.4592	-1621.82	5.36883	-1.28909	78.4592	1.68757
4	1093684658	K	2		Blank Control			HMEC		3937	31.7163	178.8	178.8	0.95402	0.95402	780.15	780.15	1158.8	1158.8	436.095	436.095	6494.87	-4.94988	236.988	236.988	339.39	339.39	205.576	205.576	1649.69	1649.69	3.96629	3.96629	222	222	3176	3176	5.63881	1.52502	80.6706	-2240.48	5.63881	-0.966586	80.6706	2.33131
4	1093684658	K	3	0.027515	Compound	P36955	SERPINF1	HMEC	p27	3192	6.79157	178.94	178.94	0.952456	0.952456	851.908	851.908	1321.49	1321.49	463.444	463.444	6613.1	-3.2196	262.379	262.379	383.516	383.516	221.495	221.495	1710.56	1710.56	3.93933	3.93933	157	157	2478	2478	4.91855	2.88251	77.6316	-1390.29	4.91855	-1.82699	77.6316	1.44665
4	1093684658	K	4	0.0225	Compound	P78423	CX3CL1	HMEC	p27	4605	54.0649	179.283	179.283	0.951235	0.951235	750.214	750.214	1424.25	1424.25	424.369	424.369	6770.62	-0.914401	239.17	239.17	415.121	415.121	210.15	210.15	1848.69	1848.69	3.79275	3.79275	227	227	3430	3430	4.92942	2.86201	74.4843	-509.78	4.92942	-1.81399	74.4843	0.530446
4	1093684658	K	5	0.0225	Compound	O14763	TNFRSF10B	HMEC	p27	4727	58.1465	182.901	182.901	0.953722	0.953722	841.859	841.859	1418.57	1418.57	510.399	510.399	6803.3	-0.436124	270.786	270.786	434.812	434.812	260.228	260.228	1788.99	1788.99	3.95226	3.95226	273	273	3565	3565	5.77533	1.26771	75.4178	-770.957	5.77533	-0.803501	75.4178	0.80221
4	1093684658	K	6	0.03108	Compound	P20827	EFNA1	HMEC	p27	4440	48.5447	176.168	176.168	0.952593	0.952593	820.764	820.764	1434	1434	519.992	519.992	6925.48	1.35193	276.885	276.885	430.616	430.616	271.723	271.723	1883.88	1883.88	3.7836	3.7836	269	269	3365	3365	6.05856	0.733916	75.7883	-874.602	6.05856	-0.46517	75.7883	0.910057
4	1093684658	K	7	0.0225	Compound	P13688	CEACAM1	HMEC	p27	4160	39.177	182.815	182.815	0.952546	0.952546	897.117	897.117	1418.12	1418.12	498.558	498.558	7056.99	3.2766	287.78	287.78	428.103	428.103	263.591	263.591	1836.39	1836.39	3.97294	3.97294	252	252	3107	3107	6.05769	0.735548	74.6875	-566.641	6.05769	-0.466205	74.6875	0.589612
4	1093684658	K	8	0.03125	Compound	P04196	HRG	HMEC	p27	4503	50.6524	184.949	184.949	0.954155	0.954155	833.112	833.112	1366.46	1366.46	530.45	530.45	7395.56	8.23146	269.242	269.242	418.343	418.343	282.696	282.696	1930.62	1930.62	4.00033	4.00033	195	195	3473	3473	4.33045	3.99091	77.1264	-1248.94	4.33045	-2.52951	77.1264	1.29957
4	1093684658	K	9	0.0225	Compound	Q9Y624	F11R	HMEC	p27	3657	22.3486	187.384	187.384	0.956674	0.956674	961.982	961.982	1438.01	1438.01	543.317	543.317	6936.75	1.51683	304.087	304.087	426.426	426.426	285.319	285.319	1730.4	1730.4	4.13179	4.13179	181	181	2786	2786	4.94941	2.82434	76.1827	-984.933	4.94941	-1.79012	76.1827	1.02486
4	1093684658	K	10	0.03125	Compound	P02452	COL1A1	HMEC	p27	4509	50.8531	182.3	182.3	0.954041	0.954041	862.715	862.715	1525.19	1525.19	536.272	536.272	7027.59	2.84622	278.207	278.207	458.946	458.946	294.778	294.778	1801.03	1801.03	4.00725	4.00725	252	252	3334	3334	5.58882	1.61923	73.941	-357.8	5.58882	-1.0263	73.941	0.372305
4	1093684658	K	11	0.0225	Compound	P01037	CST1	HMEC	p27	3012	0.769488	184.733	184.733	0.95625	0.95625	917.749	917.749	1513.88	1513.88	555.174	555.174	6468.32	-5.33844	292.779	292.779	440.883	440.883	294.027	294.027	1611.39	1611.39	4.05733	4.05733	167	167	2212	2212	5.54449	1.70279	73.4396	-217.517	5.54449	-1.07926	73.4396	0.226335
4	1093684658	K	12	0.0308875	Compound	P34096	RNASE4	HMEC	p27	3797	27.0325	184.7	184.7	0.955531	0.955531	865.005	865.005	1464.33	1464.33	567.714	567.714	6541.27	-4.27087	284.885	284.885	452.796	452.796	315.822	315.822	1662	1662	4.05658	4.05658	182	182	2813	2813	4.79326	3.11864	74.0848	-398.028	4.79326	-1.97666	74.0848	0.414163
4	1093684658	K	13	0.0257143	Compound	Q9UBC7	GALP	HMEC	p27	4111	37.5376	176.689	176.689	0.956058	0.956058	911.554	911.554	1401.61	1401.61	553.725	553.725	6501.48	-4.85315	299.308	299.308	428.506	428.506	299.425	299.425	1730.17	1730.17	3.87869	3.87869	272	272	3131	3131	6.61639	-0.317444	76.1615	-979.016	6.61639	0.201202	76.1615	1.0187
4	1093684658	K	14	0.026505	Compound	P02765	AHSG	HMEC	p27	4933	65.0385	180.293	180.293	0.95322	0.95322	843.714	843.714	1427.34	1427.34	571.005	571.005	7004	2.501	278.612	278.612	438.596	438.596	314.259	314.259	1838	1838	3.93874	3.93874	232	232	3779	3779	4.70302	3.28871	76.6065	-1103.52	4.70302	-2.08445	76.6065	1.14825
4	1093684658	K	15	0.0257143	Compound	P78310-4	CXADR	HMEC	p27	4469	49.5149	186.058	186.058	0.955992	0.955992	922.687	922.687	1556.03	1556.03	536.563	536.563	7251.79	6.12734	294.179	294.179	461.527	461.527	292.428	292.428	1859.32	1859.32	4.02687	4.02687	214	214	3248	3248	4.78854	3.12753	72.6785	-4.58261	4.78854	-1.98229	72.6785	0.00476838
4	1093684658	K	16	0.0225	Compound	O95445	APOM	HMEC	p27	5502	84.0749	177.092	177.092	0.955037	0.955037	837.319	837.319	1454.49	1454.49	532.514	532.514	7109.43	4.04396	271.585	271.585	427.859	427.859	288.436	288.436	1901.96	1901.96	3.90099	3.90099	235	235	4182	4182	4.27117	4.10262	76.0087	-936.27	4.27117	-2.60032	76.0087	0.974225
4	1093684658	K	17	0.0225	Compound	Q7Z5A8	FAM19A3	HMEC	p27	4956	65.808	180.121	180.121	0.955547	0.955547	886.781	886.781	1416.35	1416.35	523.725	523.725	6540.04	-4.2889	288.743	288.743	420.183	420.183	279.93	279.93	1734.28	1734.28	3.91381	3.91381	254	254	3766	3766	5.1251	2.49321	75.9887	-930.67	5.1251	-1.58025	75.9887	0.968397
4	1093684658	K	18	0.0225	Compound	P11279	LAMP1	HMEC	p27	5032	68.3506	179.068	179.068	0.952826	0.952826	823.051	823.051	1522.68	1522.68	546.43	546.43	7105.79	3.99074	272.036	272.036	447.334	447.334	290.081	290.081	1938.34	1938.34	3.8412	3.8412	240	240	3802	3802	4.76948	3.16346	75.5564	-809.739	4.76948	-2.00506	75.5564	0.842565
4	1093684658	K	19	0.01475	Compound	Q53EL9	SEZ6	HMEC	p27	4745	58.7487	181.605	181.605	0.954287	0.954287	907.682	907.682	1642.98	1642.98	510.996	510.996	7304.28	6.89548	284.884	284.884	471.616	471.616	270.402	270.402	1952.33	1952.33	3.87691	3.87691	248	248	3466	3466	5.22655	2.302	73.0453	-107.216	5.22655	-1.45905	73.0453	0.111563
4	1093684658	K	20	0.017475	Compound	P78552	IL13RA1	HMEC	p27	4596	53.7638	181.174	181.174	0.954299	0.954299	864.782	864.782	1603.83	1603.83	515.316	515.316	7114.91	4.12416	281.443	281.443	467.709	467.709	272.324	272.324	1896.35	1896.35	3.90702	3.90702	277	277	3376	3376	6.02698	0.793432	73.4552	-221.882	6.02698	-0.502893	73.4552	0.230877
4	1093684658	K	21	0.0225	Compound	Q13162	PRDX4	HMEC	p27	4371	46.2362	179.067	179.067	0.954393	0.954393	916.546	916.546	1406.27	1406.27	495.821	495.821	6795.16	-0.555188	291.164	291.164	408.868	408.868	255.943	255.943	1853.07	1853.07	3.86634	3.86634	283	283	3382	3382	6.47449	-0.0499965	77.3736	-1318.11	6.47449	0.0316887	77.3736	1.37155
4	1093684658	K	22	0.03125	Compound	P12034	FGF5	HMEC	p27	4682	56.641	180.301	180.301	0.954272	0.954272	854.001	854.001	1748.62	1748.62	475.995	475.995	6960.82	1.8691	271.145	271.145	491.777	491.777	244.664	244.664	1870.41	1870.41	3.87816	3.87816	235	235	3280	3280	5.01922	2.69276	70.0555	729.214	5.01922	-1.70673	70.0555	-0.758775
4	1093684658	K	23		CDK4/6 Inhibitor Control			HMEC		915	-69.3878	163.577	163.577	0.96095	0.96095	1410	1410	2170.63	2170.63	535.997	535.997	2855.15	-58.2159	441.892	441.892	525.081	525.081	274.161	274.161	708.754	708.754	2.6847	2.6847	496	496	660	660	54.2076	-90.0131	72.1311	148.533	54.2076	57.0521	72.1311	-0.154554
4	1093684658	L	2		TGFB2			HMEC		1712	-42.7233	171.885	171.885	0.954514	0.954514	1161.35	1161.35	2378.23	2378.23	647.698	647.698	6060.73	-11.3034	349.514	349.514	625.939	625.939	273.858	273.858	1483.59	1483.59	3.8193	3.8193	229	229	1176	1176	13.3762	-13.0577	68.6916	1110.8	13.3762	8.2762	68.6916	-1.15583
4	1093684658	L	3	0.0291429	Compound	P13671	C6	HMEC	p27	4362	45.9351	180.418	180.418	0.952833	0.952833	812.068	812.068	1399.56	1399.56	485.516	485.516	6434.11	-5.83915	258.552	258.552	405.042	405.042	232.106	232.106	1731.65	1731.65	3.84445	3.84445	236	236	3321	3321	5.41036	1.95558	76.1348	-971.544	5.41036	-1.23948	76.1348	1.01093
4	1093684658	L	4	0.02075	Compound	Q14627	IL13RA2	HMEC	p27	4406	47.4072	185.031	185.031	0.951674	0.951674	914.885	914.885	1454.7	1454.7	516.472	516.472	6792.32	-0.596762	288.642	288.642	427.059	427.059	253.682	253.682	1748.95	1748.95	3.99557	3.99557	227	227	3346	3346	5.15207	2.44239	75.9419	-917.575	5.15207	-1.54804	75.9419	0.954772
4	1093684658	L	5	0.0225	Compound	K7EL06	CD300LG	HMEC	p27	5004	67.4138	181.236	181.236	0.952719	0.952719	897.92	897.92	1475.48	1475.48	523.764	523.764	6873.15	0.58605	291.083	291.083	454.35	454.35	269.759	269.759	1839.23	1839.23	3.87532	3.87532	263	263	3790	3790	5.2558	2.24689	75.7394	-860.927	5.2558	-1.42412	75.7394	0.895828
4	1093684658	L	6	0.01	Compound	O60243	HS6ST1	HMEC	p27	4541	51.9237	182.986	182.986	0.953425	0.953425	902.438	902.438	1523.08	1523.08	548.72	548.72	6765.42	-0.990497	292.14	292.14	452.939	452.939	279.812	279.812	1768.48	1768.48	3.98677	3.98677	211	211	3423	3423	4.64655	3.39514	75.3799	-760.342	4.64655	-2.1519	75.3799	0.791165
4	1093684658	L	7	0.0225	Compound	Q8TDE3	RNASE8	HMEC	p27	5184	73.4359	183.334	183.334	0.9524	0.9524	874.424	874.424	1485.36	1485.36	508.393	508.393	6934.52	1.48417	284.344	284.344	452.147	452.147	271.134	271.134	1830.02	1830.02	3.90884	3.90884	257	257	3862	3862	4.95756	2.80898	74.4985	-513.754	4.95756	-1.78038	74.4985	0.534581
4	1093684658	L	8	0.0225	Compound	P12544	GZMA	HMEC	p27	4268	42.7902	180.601	180.601	0.954104	0.954104	962.413	962.413	1582.72	1582.72	568.665	568.665	6693.68	-2.0404	310.785	310.785	464.929	464.929	298.487	298.487	1738.18	1738.18	3.94	3.94	243	243	3160	3160	5.69353	1.42188	74.0394	-385.315	5.69353	-0.901217	74.0394	0.400935
4	1093684658	L	9	0.01025	Compound	P12955	PEPD	HMEC	p27	4308	44.1285	185.039	185.039	0.953729	0.953729	907.091	907.091	1644.42	1644.42	578.434	578.434	6871.72	0.565206	291.947	291.947	485.555	485.555	303.22	303.22	1794.55	1794.55	3.99212	3.99212	231	231	3196	3196	5.36212	2.04651	74.1876	-426.776	5.36212	-1.29712	74.1876	0.444077
4	1093684658	L	10	0.0357143	Compound	Q9NZQ7	CD274	HMEC	p27	3885	29.9766	180.528	180.528	0.954888	0.954888	898.43	898.43	1558.46	1558.46	597.964	597.964	6462.19	-5.42815	296.303	296.303	473.412	473.412	321.37	321.37	1718.97	1718.97	3.90669	3.90669	208	208	2906	2906	5.35393	2.06195	74.8005	-598.258	5.35393	-1.3069	74.8005	0.622511
4	1093684658	L	11	0.0225	Compound	Q02083	NAAA	HMEC	p27	4241	41.8869	181.334	181.334	0.953683	0.953683	909.268	909.268	1597.61	1597.61	589.229	589.229	6672.84	-2.34534	303.394	303.394	494.922	494.922	323.109	323.109	1748.95	1748.95	3.97824	3.97824	228	228	3126	3126	5.37609	2.02017	73.709	-292.901	5.37609	-1.28042	73.709	0.304775
4	1093684658	L	12	0.02823	Compound	P08571	CD14	HMEC	p27	4622	54.6337	175.72	175.72	0.954258	0.954258	926.403	926.403	1513.76	1513.76	603.223	603.223	7099.56	3.89953	312.166	312.166	478.73	478.73	335.15	335.15	1893.33	1893.33	3.88333	3.88333	244	244	3575	3575	5.2791	2.20297	77.3475	-1310.8	5.2791	-1.39628	77.3475	1.36394
4	1093684658	L	13	0.0225	Compound	Q12918	KLRB1	HMEC	p27	4330	44.8645	180.417	180.417	0.954761	0.954761	855.062	855.062	1539.42	1539.42	572.736	572.736	6546.39	-4.19591	282.116	282.116	461.846	461.846	309.571	309.571	1714.91	1714.91	3.96808	3.96808	202	202	3248	3248	4.66513	3.36013	75.0116	-657.299	4.66513	-2.12972	75.0116	0.683944
4	1093684658	L	14	0.0168571	Compound	O75973	C1QL1	HMEC	p27	4578	53.1616	181.362	181.362	0.955088	0.955088	910.144	910.144	1658.73	1658.73	560.098	560.098	6954.33	1.7742	301.711	301.711	481.454	481.454	302.005	302.005	1860.25	1860.25	3.92254	3.92254	216	216	3355	3355	4.71822	3.26007	73.2853	-174.351	4.71822	-2.0663	73.2853	0.181418
4	1093684658	L	15	0.0225	Compound	Q9NQS3	NECTIN3	HMEC	p27	4125	38.006	176.796	176.796	0.955013	0.955013	900.069	900.069	1590.07	1590.07	548.955	548.955	7017.08	2.69248	294.816	294.816	473.951	473.951	302.376	302.376	1853.8	1853.8	3.94477	3.94477	234	234	3027	3027	5.67273	1.4611	73.3818	-201.36	5.67273	-0.926071	73.3818	0.209522
4	1093684658	L	16	0.01138	Compound	P07225	PROS1	HMEC	p27	4664	56.0388	183.648	183.648	0.953946	0.953946	898.906	898.906	1477.44	1477.44	542.064	542.064	7095.88	3.84572	298.446	298.446	451.24	451.24	294.03	294.03	1891.28	1891.28	3.93046	3.93046	255	255	3538	3538	5.46741	1.84806	75.8576	-894.002	5.46741	-1.17134	75.8576	0.930244
4	1093684658	L	17	0.0225	Compound	Q6P5S2	LEG1	HMEC	p27	5742	92.1044	185.8	185.8	0.952575	0.952575	850.018	850.018	1574.74	1574.74	528.874	528.874	7070.48	3.47399	275.086	275.086	465.496	465.496	288.531	288.531	1881.6	1881.6	3.93131	3.93131	289	289	4271	4271	5.03309	2.66663	74.3818	-481.104	5.03309	-1.69016	74.3818	0.500607
4	1093684658	L	18	0.019925	Compound	P16871	IL7R	HMEC	p27	4698	57.1763	181.533	181.533	0.954238	0.954238	908.085	908.085	1593.56	1593.56	550.176	550.176	6937.98	1.53492	296.829	296.829	474.626	474.626	299.029	299.029	1860.83	1860.83	3.90594	3.90594	273	273	3471	3471	5.81098	1.20052	73.8825	-341.431	5.81098	-0.760915	73.8825	0.355272
4	1093684658	L	19	0.0263925	Compound	P00734	F2	HMEC	p27	4615	54.3995	181.493	181.493	0.954298	0.954298	875.585	875.585	1541.65	1541.65	518.039	518.039	7009.58	2.58269	283.357	283.357	457.418	457.418	286.383	286.383	1874.6	1874.6	3.86303	3.86303	265	265	3454	3454	5.74215	1.33026	74.8429	-610.117	5.74215	-0.843147	74.8429	0.63485
4	1093684658	L	20	0.0224225	Compound	P21128	ENDOU	HMEC	p27	4362	45.9351	173.882	173.882	0.952259	0.952259	911.146	911.146	1562.69	1562.69	505.099	505.099	7103.28	3.95397	299.598	299.598	474.029	474.029	270.987	270.987	1999.08	1999.08	3.73873	3.73873	259	259	3262	3262	5.93764	0.961806	74.7822	-593.138	5.93764	-0.609612	74.7822	0.617183
4	1093684658	L	21	0.0174525	Compound	P04085	PDGFA	HMEC	p27	5363	79.4246	177.738	177.738	0.954358	0.954358	848.013	848.013	1594.65	1594.65	491.895	491.895	6824.73	-0.122544	271.762	271.762	461.839	461.839	253.896	253.896	1868.89	1868.89	3.85997	3.85997	241	241	3949	3949	4.49375	3.68312	73.6342	-271.956	4.49375	-2.33443	73.6342	0.28298
4	1093684658	L	22	0.018845	Compound	Q641Q3	METRNL	HMEC	p27	3865	29.3075	181.138	181.138	0.953998	0.953998	904.191	904.191	1613.89	1613.89	483.263	483.263	6722.16	-1.62363	283.725	283.725	446.508	446.508	246.305	246.305	1801.05	1801.05	3.92331	3.92331	241	241	2818	2818	6.23545	0.400533	72.9107	-69.5674	6.23545	-0.253866	72.9107	0.0723875
4	1093684658	L	23		TGFB1			HMEC		2623	-12.2449	179.69	179.69	0.956229	0.956229	1059.28	1059.28	2223.06	2223.06	559.64	559.64	6745.48	-1.28231	310.123	310.123	572.661	572.661	249.557	249.557	1661.09	1661.09	3.96944	3.96944	255	255	1788	1788	9.72169	-6.17003	68.1662	1257.77	9.72169	3.91069	68.1662	-1.30876
4	1093684658	M	2		PBS Control			HMEC		1631	-45.4333	168.468	168.468	0.954548	0.954548	1090.51	1090.51	2321.63	2321.63	597.068	597.068	5987.57	-12.374	327.068	327.068	590.695	590.695	256.526	256.526	1485.78	1485.78	3.83053	3.83053	200	200	1111	1111	12.2624	-10.9586	68.1177	1271.34	12.2624	6.94575	68.1177	-1.32288
4	1093684658	M	3	0.0225	Compound	P29376	LTK	HMEC	p27	4038	35.0953	175.709	175.709	0.95421	0.95421	902.445	902.445	1419.71	1419.71	473.772	473.772	6490.9	-5.00795	290.672	290.672	425.331	425.331	234.734	234.734	1750.31	1750.31	3.81023	3.81023	268	268	3038	3038	6.63695	-0.356183	75.2353	-719.886	6.63695	0.225755	75.2353	0.749069
4	1093684658	M	4	0.0225	Compound	P10145	CXCL8	HMEC	p27	4898	63.8675	172.138	172.138	0.949652	0.949652	836.256	836.256	1436.9	1436.9	453.086	453.086	7270.7	6.40416	284.36	284.36	460.096	460.096	242.416	242.416	2160.97	2160.97	3.61923	3.61923	393	393	3643	3643	8.02368	-2.96977	74.3773	-479.857	8.02368	1.8823	74.3773	0.49931
4	1093684658	M	5		PBS Control			HMEC		4267	42.7568	178.475	178.475	0.954796	0.954796	846.761	846.761	1585.42	1585.42	491.693	491.693	6672.33	-2.35287	266.954	266.954	455.9	455.9	244.85	244.85	1732.53	1732.53	3.93004	3.93004	233	233	3146	3146	5.46051	1.86106	73.7286	-298.38	5.46051	-1.17958	73.7286	0.310476
4	1093684658	M	6		TGFB1			HMEC		2197	-26.4972	168.71	168.71	0.957558	0.957558	1067.19	1067.19	2265.85	2265.85	628.305	628.305	6722.58	-1.61747	327.954	327.954	592.888	592.888	287.162	287.162	1591.38	1591.38	4.03594	4.03594	219	219	1521	1521	9.96814	-6.63451	69.2308	959.954	9.96814	4.20508	69.2308	-0.998869
4	1093684658	M	7	0.0225	Compound	P27930	IL1R2	HMEC	p27	4608	54.1653	184.24	184.24	0.954891	0.954891	922.088	922.088	1476.11	1476.11	492.383	492.383	6618.72	-3.13744	297.32	297.32	441.764	441.764	261.38	261.38	1719.37	1719.37	3.96761	3.96761	250	250	3408	3408	5.42535	1.92734	73.9583	-362.648	5.42535	-1.22158	73.9583	0.377349
4	1093684658	M	8	0.03125	Compound	P01258	CALCA	HMEC	p27	5086	70.1572	183.036	183.036	0.953597	0.953597	904.715	904.715	1471.62	1471.62	539.742	539.742	6983.47	2.20065	299.811	299.811	454.219	454.219	290.224	290.224	1840.72	1840.72	3.99615	3.99615	279	279	3830	3830	5.48565	1.81369	75.3048	-739.327	5.48565	-1.14955	75.3048	0.769298
4	1093684658	M	9	0.0225	Compound	P06126	CD1A	HMEC	p27	5031	68.3172	186.214	186.214	0.954602	0.954602	906.289	906.289	1465.87	1465.87	480.976	480.976	6819.12	-0.204635	284.87	284.87	430.994	430.994	259.481	259.481	1754.98	1754.98	4.01091	4.01091	248	248	3691	3691	4.92944	2.86198	73.3651	-196.692	4.92944	-1.81398	73.3651	0.204665
4	1093684658	M	10	0.0183225	Compound	P61626	LYZ	HMEC	p27	3858	29.0733	180.964	180.964	0.954461	0.954461	890.885	890.885	1355.42	1355.42	559.417	559.417	6639.31	-2.83605	290.725	290.725	419.513	419.513	294.394	294.394	1741.75	1741.75	3.95859	3.95859	200	200	3007	3007	5.18403	2.38214	77.9419	-1477.11	5.18403	-1.50985	77.9419	1.53699
4	1093684658	M	11	0.0225	Compound	P05186	ALPL	HMEC	p27	4622	54.6337	179.596	179.596	0.95415	0.95415	931.798	931.798	1457.48	1457.48	534.438	534.438	6817.63	-0.226394	307.138	307.138	450.41	450.41	297.2	297.2	1807.31	1807.31	3.94576	3.94576	204	204	3458	3458	4.41367	3.83405	74.8161	-602.617	4.41367	-2.43009	74.8161	0.627046
4	1093684658	M	12	0.014515	Compound	P05155	SERPING1	HMEC	p27	3950	32.1512	177.103	177.103	0.954767	0.954767	893.214	893.214	1467.07	1467.07	546.879	546.879	7082.32	3.64726	296.52	296.52	453.212	453.212	306.142	306.142	1889.7	1889.7	3.88061	3.88061	222	222	2980	2980	5.62025	1.55999	75.443	-778.013	5.62025	-0.988755	75.443	0.809553
4	1093684658	M	13		PBS Control			HMEC		4966	66.1425	183.916	183.916	0.954191	0.954191	963.09	963.09	1495.32	1495.32	547.356	547.356	6539.71	-4.2937	307.5	307.5	460.812	460.812	298.803	298.803	1711.21	1711.21	3.91646	3.91646	279	279	3671	3671	5.6182	1.56386	73.9227	-352.671	5.6182	-0.991203	73.9227	0.366968
4	1093684658	M	14		TGFB1			HMEC		2783	-6.89194	175.8	175.8	0.955164	0.955164	1102.03	1102.03	2307.62	2307.62	623.95	623.95	6877.22	0.645668	337.543	337.543	622.5	622.5	311.83	311.83	1697.15	1697.15	3.98149	3.98149	223	223	1876	1876	8.01294	-2.94952	67.4093	1469.54	8.01294	1.86946	67.4093	-1.52911
4	1093684658	M	15	0.0257143	Compound	Q14802	FXYD3	HMEC	p27	4985	66.7782	179.795	179.795	0.953789	0.953789	869.886	869.886	1389.03	1389.03	519.85	519.85	6976.59	2.09991	285.068	285.068	426.897	426.897	285.595	285.595	1874.63	1874.63	3.87643	3.87643	259	259	3823	3823	5.19559	2.36037	76.6901	-1126.89	5.19559	-1.49605	76.6901	1.17257
4	1093684658	M	16	0.0225	Compound	P49771	FLT3LG	HMEC	p27	5508	84.2757	175.957	175.957	0.952837	0.952837	911.368	911.368	1472.03	1472.03	518.43	518.43	7423.3	8.63743	307.095	307.095	459.688	459.688	287.529	287.529	2043.37	2043.37	3.81178	3.81178	277	277	4103	4103	5.02905	2.67424	74.4916	-511.848	5.02905	-1.69499	74.4916	0.532598
4	1093684658	M	17	0.0205	Compound	Q6PCB0	VWA1	HMEC	p27	4531	51.5892	178.151	178.151	0.952922	0.952922	929.487	929.487	1616.75	1616.75	524.352	524.352	6647.53	-2.71581	303.751	303.751	470.644	470.644	279.558	279.558	1846.86	1846.86	3.76953	3.76953	284	284	3292	3292	6.26793	0.339308	72.655	1.96581	6.26793	-0.21506	72.655	-0.0020455
4	1093684658	M	18	0.0225	Compound	O76096	CST7	HMEC	p27	4921	64.637	173.805	173.805	0.951609	0.951609	813.094	813.094	1371.95	1371.95	514.615	514.615	6981.19	2.16716	273.174	273.174	430.191	430.191	279.116	279.116	1977.83	1977.83	3.73799	3.73799	252	252	3814	3814	5.12091	2.50111	77.5046	-1354.75	5.12091	-1.58525	77.5046	1.40967
4	1093684658	M	19	0.02225	Compound	Q29983	MICA	HMEC	p27	4500	50.552	176.865	176.865	0.953712	0.953712	888.151	888.151	1590.97	1590.97	512.084	512.084	6577.04	-3.74729	287.197	287.197	467.967	467.967	267.536	267.536	1815.47	1815.47	3.8074	3.8074	246	246	3276	3276	5.46667	1.84946	72.8	-38.5883	5.46667	-1.17222	72.8	0.0401526
4	1093684658	M	20		Compound			HMEC		5947	98.9629	184.925	184.925	0.953928	0.953928	835.744	835.744	1375.94	1375.94	461.817	461.817	6843.1	0.146375	264.04	264.04	395.206	395.206	239.286	239.286	1819.41	1819.41	3.93406	3.93406	272	272	4520	4520	4.57373	3.53238	76.0047	-935.148	4.57373	-2.23889	76.0047	0.973057
4	1093684658	M	21		PBS Control			HMEC		5553	85.7812	186.654	186.654	0.955227	0.955227	903.557	903.557	1437.64	1437.64	475.518	475.518	6833.1	0	280.446	280.446	417.987	417.987	256.081	256.081	1765.24	1765.24	3.98122	3.98122	279	279	4141	4141	5.02431	2.68317	74.5723	-534.413	5.02431	-1.70065	74.5723	0.556078
4	1093684658	M	22		TGFB1			HMEC		2850	-4.65038	181.602	181.602	0.956089	0.956089	1055.49	1055.49	2292.54	2292.54	558.964	558.964	6944.72	1.63346	312.528	312.528	605.74	605.74	259.259	259.259	1720.72	1720.72	3.99424	3.99424	263	263	1909	1909	9.22807	-5.23969	66.9825	1588.95	9.22807	3.32102	66.9825	-1.65336
4	1093684658	M	23		PBS Control			HMEC		2389	-20.0736	171.924	171.924	0.954596	0.954596	1037.03	1037.03	2599.53	2599.53	631.705	631.705	6804.03	-0.425369	314.8	314.8	657.815	657.815	274.595	274.595	1732.97	1732.97	3.97396	3.97396	156	156	1519	1519	6.52993	-0.15448	63.5831	2539.97	6.52993	0.0979125	63.5831	-2.64293
4	1093684658	N	2		TGFB1			HMEC		1519	-49.1803	176.637	176.637	0.95738	0.95738	1121.37	1121.37	2087.98	2087.98	659.615	659.615	6028.25	-11.7788	340.04	340.04	526.918	526.918	274.044	274.044	1421.91	1421.91	3.99613	3.99613	189	189	1136	1136	12.4424	-11.2978	74.786	-594.209	12.4424	7.16074	74.786	0.618298
4	1093684658	N	3	0.0193425	Compound	Q7Z4P5	GDF7	HMEC	p27	5119	71.2613	178.006	178.006	0.951899	0.951899	814.389	814.389	1353.1	1353.1	473.53	473.53	6481.92	-5.13944	263.158	263.158	411.251	411.251	237.987	237.987	1798.9	1798.9	3.75422	3.75422	272	272	3970	3970	5.31354	2.13806	77.5542	-1368.64	5.31354	-1.35515	77.5542	1.42412
4	1093684658	N	4	0.01075	Compound	O00339	MATN2	HMEC	p27	5110	70.9602	179.333	179.333	0.953419	0.953419	919.409	919.409	1579.42	1579.42	485.419	485.419	7034.42	2.94629	290.017	290.017	469.691	469.691	242.041	242.041	1939.97	1939.97	3.81294	3.81294	316	316	3771	3771	6.18395	0.497584	73.7965	-317.366	6.18395	-0.315378	73.7965	0.330231
4	1093684658	N	5		CDK4/6 Inhibitor Control			HMEC		945	-68.3841	169.306	169.306	0.961772	0.961772	1474.78	1474.78	2051.49	2051.49	580.655	580.655	2381.98	-65.1405	444.876	444.876	507.254	507.254	287.893	287.893	567.159	567.159	2.51318	2.51318	550	550	689	689	58.2011	-97.5396	72.91	-69.3753	58.2011	61.8225	72.91	0.0721876
4	1093684658	N	6		TGFB2			HMEC		1545	-48.3105	171.355	171.355	0.956291	0.956291	1183.21	1183.21	2476.51	2476.51	715.7	715.7	6156.96	-9.89503	368.606	368.606	648.252	648.252	328.99	328.99	1500.18	1500.18	3.85747	3.85747	208	208	1079	1079	13.4628	-13.2209	69.8382	790.019	13.4628	8.37966	69.8382	-0.822045
4	1093684658	N	7	0.0115	Compound	P15812	CD1E	HMEC	p27	5691	90.3981	180.007	180.007	0.95225	0.95225	867.511	867.511	1547.46	1547.46	517.011	517.011	6888.76	0.814559	286.831	286.831	469.332	469.332	275.14	275.14	1883.41	1883.41	3.8333	3.8333	278	278	4261	4261	4.88491	2.94591	74.8726	-618.427	4.88491	-1.86718	74.8726	0.643496
4	1093684658	N	8	0.01725	Compound	P12821	ACE	HMEC	p27	4859	62.5627	176.88	176.88	0.9531	0.9531	906.01	906.01	1452.84	1452.84	563.413	563.413	7110.15	4.0545	300.729	300.729	447.752	447.752	301.42	301.42	1919.03	1919.03	3.83191	3.83191	250	250	3736	3736	5.14509	2.45554	76.8883	-1182.33	5.14509	-1.55637	76.8883	1.23026
4	1093684658	N	9	0.0225	Compound	Q6ISS4	LAIR2	HMEC	p27	4887	63.4995	184.224	184.224	0.953922	0.953922	880.712	880.712	1408.68	1408.68	517.386	517.386	6746.72	-1.26412	283.092	283.092	428.012	428.012	280.751	280.751	1770.55	1770.55	3.9452	3.9452	247	247	3711	3711	5.05423	2.62679	75.9362	-915.97	5.05423	-1.66491	75.9362	0.953102
4	1093684658	N	10	0.05	Compound	P10747	CD28	HMEC	p27	4146	38.7086	181.938	181.938	0.955817	0.955817	950.357	950.357	1435.7	1435.7	543.731	543.731	6643.05	-2.78131	311.242	311.242	440.387	440.387	288.961	288.961	1773.77	1773.77	3.91382	3.91382	225	225	3155	3155	5.42692	1.92438	76.0974	-961.092	5.42692	-1.21971	76.0974	1.00005
4	1093684658	N	11	0.0157525	Compound	O14511	NRG2	HMEC	p27	5037	68.5179	182.415	182.415	0.954629	0.954629	933.542	933.542	1604.75	1604.75	548.745	548.745	7071.79	3.49316	302.935	302.935	484.456	484.456	301.11	301.11	1866.14	1866.14	3.94374	3.94374	244	244	3720	3720	4.84415	3.02272	73.8535	-333.314	4.84415	-1.91586	73.8535	0.346826
4	1093684658	N	12	0.0284075	Compound	Q96BQ1	FAM3D	HMEC	p27	3488	16.6945	180.671	180.671	0.954774	0.954774	963.027	963.027	1540.31	1540.31	601.512	601.512	6706.82	-1.84801	313.736	313.736	466.605	466.605	325.573	325.573	1746.92	1746.92	3.92854	3.92854	195	195	2616	2616	5.5906	1.61589	75	-654.067	5.5906	-1.02418	75	0.680582
4	1093684658	N	13		CDK4/6 Inhibitor Control			HMEC		980	-67.2131	171.002	171.002	0.964404	0.964404	1317.99	1317.99	2257.51	2257.51	684.116	684.116	3212.92	-52.98	419.698	419.698	573.123	573.123	364.516	364.516	765.858	765.858	3.10586	3.10586	410	410	684	684	41.8367	-66.6976	69.7959	801.844	41.8367	42.2742	69.7959	-0.83435
4	1093684658	N	14		TGFB2			HMEC		1578	-47.2064	171.948	171.948	0.955409	0.955409	1122.77	1122.77	2269.72	2269.72	720.663	720.663	5753.85	-15.7944	353.549	353.549	600.292	600.292	344.481	344.481	1369.66	1369.66	3.98168	3.98168	191	191	1123	1123	12.1039	-10.6599	71.166	418.538	12.1039	6.75642	71.166	-0.435504
4	1093684658	N	15	0.0225	Compound	Q5JXA9	SIRPB2	HMEC	p27	4803	60.6892	175.54	175.54	0.953149	0.953149	880.187	880.187	1427.31	1427.31	536.476	536.476	6973.08	2.04854	288.741	288.741	438.746	438.746	294.208	294.208	1897.33	1897.33	3.79592	3.79592	277	277	3694	3694	5.76723	1.28299	76.9103	-1188.49	5.76723	-0.813183	76.9103	1.23667
4	1093684658	N	16	0.03125	Compound	P17900	GM2A	HMEC	p27	4499	50.5186	179.162	179.162	0.952537	0.952537	937.27	937.27	1523.86	1523.86	538.483	538.483	7197.07	5.32663	315.977	315.977	471.044	471.044	298.606	298.606	1997.53	1997.53	3.8134	3.8134	248	248	3372	3372	5.51234	1.76339	74.95	-640.076	5.51234	-1.11767	74.95	0.666024
4	1093684658	N	17	0.01675	Compound	Q13421	MSLN	HMEC	p27	4780	59.9197	176.426	176.426	0.952395	0.952395	909.286	909.286	1527.71	1527.71	537.216	537.216	7492.33	9.64753	306.997	306.997	482.055	482.055	295.192	295.192	2132.57	2132.57	3.7689	3.7689	289	289	3621	3621	6.04603	0.757537	75.7531	-864.767	6.04603	-0.480142	75.7531	0.899823
4	1093684658	N	18	0.02588	Compound	F6Q0M4	TNFRSF14	HMEC	p27	4954	65.7411	171.347	171.347	0.951603	0.951603	871.873	871.873	1520.38	1520.38	493.573	493.573	6754.12	-1.15579	287.348	287.348	457.393	457.393	267.13	267.13	1918.72	1918.72	3.67692	3.67692	328	328	3692	3692	6.62091	-0.325958	74.5256	-521.357	6.62091	0.206599	74.5256	0.542492
4	1093684658	N	19	0.0211825	Compound	P02790	HPX	HMEC	p27	4958	65.8749	175.81	175.81	0.95147	0.95147	829.904	829.904	1384.01	1384.01	513.554	513.554	6838.25	0.075317	275.35	275.35	426.724	426.724	268.935	268.935	1929.4	1929.4	3.74205	3.74205	290	290	3873	3873	5.84913	1.12862	78.1162	-1525.86	5.84913	-0.715343	78.1162	1.58771
4	1093684658	N	20	0.016	Compound	O14793	MSTN	HMEC	p27	5318	77.919	181.502	181.502	0.952648	0.952648	864.892	864.892	1432.68	1432.68	509.334	509.334	6477.79	-5.19983	282.519	282.519	430.557	430.557	267.051	267.051	1763.3	1763.3	3.83097	3.83097	295	295	4043	4043	5.5472	1.69768	76.0248	-940.774	5.5472	-1.07602	76.0248	0.978911
4	1093684658	N	21		CDK4/6 Inhibitor Control			HMEC		786	-73.7036	173.01	173.01	0.960811	0.960811	1539.46	1539.46	1154.62	1154.62	484.781	484.781	1252.08	-81.6763	443.537	443.537	340.892	340.892	257.208	257.208	312.129	312.129	1.80264	1.80264	618	618	706	706	78.626	-136.035	89.8219	-4800.69	78.626	86.2214	89.8219	4.9953
4	1093684658	N	22		TGFB2			HMEC		1182	-60.455	170.614	170.614	0.955208	0.955208	1132.87	1132.87	2331.71	2331.71	657.587	657.587	4697.23	-31.2578	363.612	363.612	590.678	590.678	297.955	297.955	1125.21	1125.21	3.58729	3.58729	285	285	865	865	24.1117	-33.291	73.181	-145.19	24.1117	21.1005	73.181	0.151076
4	1093684658	N	23		TGFB2			HMEC		1875	-37.27	164.214	164.214	0.954456	0.954456	1020.77	1020.77	2413.81	2413.81	627.774	627.774	6293.99	-7.88972	314.319	314.319	636.984	636.984	275.858	275.858	1624.9	1624.9	3.81079	3.81079	189	189	1305	1305	10.08	-6.84533	69.6	856.656	10.08	4.33871	69.6	-0.891384
4	1093684658	O	2		CDK4/6 Inhibitor Control			HMEC		682	-77.183	172.848	172.848	0.959273	0.959273	1866.23	1866.23	606.154	606.154	378.488	378.488	134.61	-98.03	536.475	536.475	229.914	229.914	214.759	214.759	32.4757	32.4757	1.17057	1.17057	667	667	673	673	97.8006	-172.173	98.6804	-7278.97	97.8006	109.127	98.6804	7.57404
4	1093684658	O	3		Blank Control			HMEC		4027	34.7273	175.853	175.853	0.953804	0.953804	960.572	960.572	1294.37	1294.37	495.143	495.143	6567.17	-3.89183	312.854	312.854	392.228	392.228	250.095	250.095	1749.48	1749.48	3.85141	3.85141	270	270	3168	3168	6.70474	-0.483954	78.669	-1680.51	6.70474	0.30674	78.669	1.74864
4	1093684658	O	4		TGFB2			HMEC		1914	-35.9652	172.836	172.836	0.955346	0.955346	1170.57	1170.57	2401.06	2401.06	585.57	585.57	6299.79	-7.80487	347.507	347.507	617.633	617.633	268.331	268.331	1517.38	1517.38	3.94134	3.94134	236	236	1272	1272	12.3302	-11.0863	66.4577	1735.76	12.3302	7.02672	66.4577	-1.80613
4	1093684658	O	5		PBS Control			HMEC		2726	-8.79893	171.122	171.122	0.957778	0.957778	883.631	883.631	1669.69	1669.69	566.407	566.407	6168.45	-9.72689	282.049	282.049	459.914	459.914	266.337	266.337	1566.87	1566.87	3.9956	3.9956	130	130	2055	2055	4.76889	3.16456	75.3852	-761.826	4.76889	-2.00576	75.3852	0.792709
4	1093684658	O	6		TGFB1			HMEC		2353	-21.278	176.322	176.322	0.953797	0.953797	1114.69	1114.69	2271.07	2271.07	588.167	588.167	6155.92	-9.91036	339.384	339.384	613.697	613.697	281.517	281.517	1517.84	1517.84	3.9208	3.9208	228	228	1531	1531	9.68976	-6.10984	65.0659	2125.14	9.68976	3.87254	65.0659	-2.21129
4	1093684658	O	7		CDK4/6 Inhibitor Control			HMEC		676	-77.3837	172.2	172.2	0.966168	0.966168	1703.39	1703.39	2100.77	2100.77	517.683	517.683	1404.02	-79.4526	501.86	501.86	512.146	512.146	280.142	280.142	322.391	322.391	2.07706	2.07706	511	511	473	473	75.5917	-130.316	69.9704	753.028	75.5917	82.5968	69.9704	-0.783554
4	1093684658	O	8		Blank Control			HMEC		4166	39.3777	175.534	175.534	0.954374	0.954374	860.536	860.536	1380.44	1380.44	516.946	516.946	6279.66	-8.09939	275.875	275.875	409.535	409.535	270.821	270.821	1670.78	1670.78	3.82317	3.82317	237	237	3234	3234	5.68891	1.4306	77.6284	-1389.4	5.68891	-0.90674	77.6284	1.44573
4	1093684658	O	9		TGFB2			HMEC		1803	-39.6788	166.023	166.023	0.955111	0.955111	1199.49	1199.49	2230.99	2230.99	647.831	647.831	6140.68	-10.1334	366.862	366.862	596.977	596.977	310.242	310.242	1521.09	1521.09	3.84704	3.84704	219	219	1243	1243	12.1464	-10.7399	68.9407	1041.12	12.1464	6.80718	68.9407	-1.08332
4	1093684658	O	10		PBS Control			HMEC		1395	-53.3289	163.272	163.272	0.956233	0.956233	1034.13	1034.13	2083.13	2083.13	727.279	727.279	5923.37	-13.3136	345.318	345.318	575.961	575.961	347.124	347.124	1486	1486	3.86918	3.86918	166	166	1029	1029	11.8996	-10.2748	73.7634	-308.124	11.8996	6.51239	73.7634	0.320614
[truncated: 16,029 more rows]
