# Supplementary material for: An image-based screen for secreted proteins involved in breast cancer G0 cell cycle arrest
Source: Sci Data. 2024 Aug 10;11:868. doi: 10.1038/s41597-024-03697-z (PMC11316812; doi:10.1038/s41597-024-03697-z)
Supplement: Supplementary file 2 — Supplementary Table 2. Secreted proteins that promote G0 arrest at both doses of protein from primary screen. [file 41597_2024_3697_MOESM2_ESM.xlsx]

## Sheet: Sheet1
Gene name	Uniprot ID	Hit at both doses (in at least 1 cell line)
IFNG	P01579	Yes
IL1B	P01584	Yes
GGT1	P19440	No
TGFB2	P61812	No
IFNA21	P01568	Yes
LGALS9	O00182	No
IFNA17	P01571	Yes
FOLR1	P15328	Yes
IL11RA	Q14626	No
IFNA14	P01570	Yes
IFNW1	P05000	Yes
TNF	P01375	Yes
IFNA16	P05015	Yes
SCARF2	Q96GP6	No
IFNA5	P01569	Yes
IFNA6	P05013	Yes
IFNA4	P05014	Yes
IFNA8	P32881	Yes
ENPP2	Q13822	Yes
RBP4	P02753	No
LTA	P01374	Yes
CTSC	P53634	No
ITGA5	P08648	No
GALNT2	Q10471	No
TWSG1	Q9GZX9	No
C2	P06681	No
IL17RA	Q96F46	No
TNFSF12	O43508	No
CDH20	Q9HBT6	No
PRSS8	Q16651	No
EDIL3	O43854	No
GBP1	P32455	No
TPST2	O60704	No
DMP1	Q13316	No
FURIN	P09958	No
OAF	Q86UD1	No
SMOC1	Q9H4F8	No
ICAM5	Q9UMF0	No
ITGB3	P05106	No
EFEMP1	Q12805	No
FNDC7	Q5VTL7	No
BPIFB2	Q8N4F0	No
CNOT9	Q92600	No
HEXA	P06865	No
STC1	P52823	No
FGF23	Q9GZV9	No
COL5A1	P20908	No
ITGB2	P05107	No
B4GALT5	O43286	No
MELTF	P08582	No
METRNL	Q641Q3	No
ORM1	P02763	No
FKBP9	O95302	No
REG4	Q9BYZ8	No
COL2A1	P02458	No
MMP7	P09237	No
PLBD1	Q6P4A8	No
SERPINI1	Q99574	No
CLCA4	Q14CN2	No
CHST11	Q9NPF2	No
F12	P00748	No
CELA2A	P08217	No
ICAM3	P32942	No
HS6ST1	O60243	No
CD209	Q9NNX6	No
DNASE2B	Q8WZ79	No
DMKN	Q6E0U4	No
SOST	Q9BQB4	No
IL23R	Q5VWK5	No
CD300C	Q08708	No
SHBG	P04278	No
SIGLEC1	Q9BZZ2	No
NHLRC3	Q5JS37	No
BPI	P17213	No
SERPIND1	P05546	No
SMPDL3A	Q92484	No
NOV	P48745	No
AMIGO1	Q86WK6	No
CTSW	P56202	No
GABBR1	Q9UBS5	No
LVRN	Q6Q4G3	No
LOXL3	P58215	No
CALR	P27797	No
HYOU1	Q9Y4L1	No
IL18R1	Q13478	No
APOF	Q13790	No
NELL2	Q99435	No
CHST6	Q9GZX3	No
GPC1	P35052	No
GALNS	P34059	No
PIBF1	Q8WXW3-4	No
TNFSF14	O43557	No
CDH1	P12830	No
COL6A2	P12110	No
SERPINA12	Q8IW75	No
IFNL1	Q8IU54	No
C9	P02748	No
GC	P02774	No
CLEC3B	P05452	No
FAM20A	Q96MK3	No
BPIFC	Q8NFQ6	No
IL34	Q6ZMJ4	No
CFHR2	P36980	No
CD46	P15529	No
