# Supplementary material for: An image-based screen for secreted proteins involved in breast cancer G0 cell cycle arrest
Source: Sci Data. 2024 Aug 10;11:868. doi: 10.1038/s41597-024-03697-z (PMC11316812; doi:10.1038/s41597-024-03697-z)
Supplement: Supplementary file 3 — Supplementary Table 3A. Percentage of EdU negative cells in MCF7 across the 21 hits identified in MCF7 cells in the primary screen. 1 refers to the highest dose, 5 to the lowest. Each protein and dose was performed in duplicate wells. [file 41597_2024_3697_MOESM3_ESM.xlsx]

## Sheet: Sheet1
Percentage of EdU negative cells: MCF7
		PBS		Palbociclib (Control)		TGFb1 (Control)		ENPP2		FOLR1		GGT1		IFNA14		IFNA16		IFNA17		IFNA21		IFNA4		IFNA5		IFNA6		IFNA8		IFNG		IFNW1		IL11RA		IL1B		LGALS9		LTA		RBP4		SCARF2		TNF		TGFB2
Highest	1	63.027	64.0385	59.3851	100	99.5327	100	60.5723	57.7608	53.1026	57.1078	68.2779	100	77.6	83.75	77.8894	74.359	68.7726	74.0845	74.2021	69.4545	75.2621	71.7742	100	82.2742	81.459	72.1973	77.6765	70.2073	100	100	81.8627	75.9104	58.8	62.5199	70.997	71.2121	71.7742	71.2625	82.8877	79.5031	61.7157	59.0301	55.3134	57.7131	59.434	62.9771	57.9805	60.4716
	2	59.9693	68.0693	64.564	100	98.3178	64.1791	100	52.6851	58.1633	56.7114	100	64.6192	77.6667	78.4053	71.2121	74.3929	69.1589	73.9011	71.0145	76.7901	57.2954	75.93	72.2595	75.5352	100	71.7647	71.3198	77.5758	58.3569	59.7183	68.8279	78.022	53.7939	55.6962	75.4613	69.3086	73.2687	70.9619	100	79.4311	54.2308	61.4476	61.9718	58.0046	60.5903	55.1825	58.3446	56.1265
	3	65.0142	62.6667	64.9123	65.4717	95.6446	96.7552	55.8017	59.283	57.3171	59.0476	61.0219	61.4458	74.717	80.543	73.0458	73.7844	99.7297	71.028	75.4617	74.5327	77.4775	75.0529	72.8022	70.0258	100	100	74.6356	72.7047	60.1124	62.3188	78.5714	80.4233	100	63.3333	72.9622	68.012	100	71.7781	100	76.8496	58.9569	59.1667	50.6972	57.984	59.1118	98.4163	58.7302	100
	4	60.7199	59.9688	62	60.7477	83.3605	76.1438	55.3779	53.6164	53.9683	57.4499	55.7716	100	57.754	100	51.0802	57.037	59.5156	65.6992	58.526	66.0099	73.4742	69.1057	64.8026	69.7452	100	69.2529	72.4638	68.0851	57.2559	60.0939	100	65.0327	61.3846	100	69.702	69.863	99.8942	54.4643	54.4012	58.9251	100	58.7037	54.6092	54.9057	57.5085	59.0476	59.2208	100
Lowest	5	63.4446	58.0769	54.3478	63.2727	74.4554	74.8148	56.9721	59.4406	58.9837	56.25	55.6	59.1255	58.4496	58.2022	55.6039	54.2857	54.9053	56.1441	55.6567	60.0406	56.7478	52.6989	54.1497	56.4103	100	100	58.1818	66.5689	59.7619	58.6247	62.6943	60	58.0645	64.5008	70.4626	76.779	56.5872	64.3653	59.5238	58.6864	60.2862	52.7115	52.5502	60.745	61.6867	58.8752	58.1062	59.434
