# Supplementary material for: An image-based screen for secreted proteins involved in breast cancer G0 cell cycle arrest
Source: Sci Data. 2024 Aug 10;11:868. doi: 10.1038/s41597-024-03697-z (PMC11316812; doi:10.1038/s41597-024-03697-z)
Supplement: Supplementary file 4 — Supplementary Table 3B. Percentage of EdU negative cells in hTERT-HMEC across the 21 hits identified in MCF7 cells in the primary screen. 1 refers to the highest dose, 5 to the lowest. Each protein and dose was performed in duplicate wells. [file 41597_2024_3697_MOESM4_ESM.xlsx]

## Sheet: Sheet1
Percentage of EdU negative cells: hTert-HMEC
		PBS (Neutral)		Palbociclib (Control)		TGFb1 (Control)		ENPP2		FOLR1		GGT1		IFNA14		IFNA16		IFNA17		IFNA21		IFNA4		IFNA5		IFNA6		IFNA8		IFNG		IFNW1		IL11RA		IL1B		LGALS9		LTA		RBP4		SCARF2		TNF
Highest	1	29.9703	26.1438	100	100	25.3717	69.6903	26.2724	33.2592	31.1726	17.4517	30.8481	39.0394	30.553	33.2941	29.558	27.1845	28.9969	30.0341	30.0799	37.4086	30.3279	27.3585	34.2541	34.3424	30.9684	30.0416	42.1429	34.6225	81.9912	86.3208	27.0077	25.413	16.9291	20.2328	24.0683	20.2213	18.9761	19.9275	24.7356	26.9616	19.0849	20.7946	23.8956	27.0424	18.5304	18.6249
	2	24.6606	28.7212	39.1304	40.7407	47.4527	53.3688	24.103	39.027	16.0913	17.5399	32.4675	29.3213	33.4776	24.6124	25.9574	29.5082	35.0935	33.3846	42.3529	25.4815	33.4483	31.2334	31.696	30.5516	30.1636	28.1189	35.1461	35.2	79.0451	81.8408	28.7582	27.0149	18.9542	19.6734	20.3704	30.4094	21.4236	23.3422	14.4524	19.0848	16.9205	18.0491	16.0412	16.9377	18.1698	14.539
	3	32.2981	25.8466	47.4878	48.7395	37.8063	37.4194	27.8677	29.9535	17.2786	17.9872	27.8918	25.1712	24.5614	30.0296	24.2042	28.4512	26.584	26.6827	28.2953	25.335	28.8706	29.7571	27.1277	29.798	21.5175	20.0814	34.1341	32.9202	78.7318	65.2713	22.4558	28.6947	20.5045	20.2817	21.367	33.2034	19.4118	19.4653	20.5703	25.3968	23.0035	21.0019	33.6497	23.1572	18.0927	25.627
	4	27.2393	27.1605	47.496	29.1126	31.0062	34.5048	30.2098	22.3176	20.1794	21.8165	25.5556	21.5021	22.3206	24.9186	33.3333	25.4545	27.0874	29.7585	18.8144	23.203	24.4792	24.7606	25.4844	25.0315	21.253	25.9542	34.9112	34.6851	50.9358	32.5099	16.6033	37.6147	25.0804	25.8976	22.5289	35.1075	18.2534	17.9389	18.9873	18.9507	21.2722	21.6509	28.3905	30.3887	21.4	18.99
Lowest	5	26.6106	28.3088	40.4806	46.0733	29.2737	29.7581	26.4307	26.3296	19.6115	24.4186	24.2135	22.7371	21.7153	28.7222	22.309	20.5405	19.3974	20.3808	24.0367	23.756	36.5357	26.1955	35.8814	34.1327	26.5885	23.3251	30.1325	27.673	49.1481	35.3933	29.8997	19.6903	28.8023	29.7007	28.9645	32.0225	19.2565	20.5803	19.0209	23.7046	28.7313	25	26.2376	21.089	20.3765	23.2465
