# Supplementary material for: An image-based screen for secreted proteins involved in breast cancer G0 cell cycle arrest
Source: Sci Data. 2024 Aug 10;11:868. doi: 10.1038/s41597-024-03697-z (PMC11316812; doi:10.1038/s41597-024-03697-z)
Supplement: Supplementary file 5 — Supplementary Table 4. Percentage of EdU negative cells in hTERT-HMEC across the 83 hits identified in hTERT-HMEC cells in the primary screen. 1 refers to the highest dose, 5 to the lowest. Each protein and dose was performed in duplicate wells. [file 41597_2024_3697_MOESM5_ESM.xlsx]

## Sheet: Sheet1
Percentage of EdU negative cells
Plate 1		PBS		Palbociclib		BFIPB2		C2		CDH20		COL5A1		CTSC		DMP1		EFEMP1		FGF23		FNDC7		FURIN		GALNT2		ICAM5		IL17RA		ITGA5		ITGB2		ITGB3		OAF		PRSS8		SMOC1		TNFSF12		TWSG1
Highest	1	15.9099	9.34066	39.0144	18.0422	25.5071	14.6722	29.6804	36.3144	37.6847	21.7241	49.1203	30.0935	26.7304	38.1403	36.6586	11.276	17.8056	10.0178	13.6364	11.4854	13.2632	9.30506	18.5247	11.1027	24.0346	39.8621	81.0667	52.7223	23.0499	14.272	32.8838	27.4869	29.0337	14.5493	39.2042	25.0529	12.9177	8.44206	17.2538	11.4691	15.8572	10.1624	18.0129	28.8631	18.7338	17.98
	2	46.3858	13.6027	55.1646	14.7436	50.8734	9.51097	15.2394	12.1842	21.5108	18.3659	60.6609	10.0172	14.2018	11.9114	17.2383	16.8358	37.6026	8.70968	30.931	10.2226	32.0716	10.8546	12.6582	9.17342	14.5714	12.2486	61.8428	37.911	12.7773	12.6879	20.1246	14.3064	27.9628	15.3936	43.2252	22.291	12.3087	11.9376	9.38943	8.27443	34.1584	10.0124	16.0947	12.9947	13.0659	25.1544
	3	19.5026	18.9032	21.3729	18.6889	14.9859	14.2006	12.6042	13.2134	35.9941	9.74188	13.0212	12.8205	8.53347	9.2182	49.232	10.094	11.4754	10.426	9.63692	9.29809	9.66511	11.8963	9.69595	7.31707	9.50359	11.63	39.0201	26.9696	36	8.44037	47.1648	10.1796	10.437	11.1768	10.9739	11.6299	35.5794	7.52813	9.51557	6.35236	11.399	10.0267	15.7277	15.1388	46.6232	18.3176
	4	21.6931	14.733	12.9015	11.1593	10.6513	11.1434	11.1686	13.1479	7.68842	9.5092	8.16689	8.50237	11.997	10.5459	11.6894	13.7336	6.14417	10.9672	12.1231	9.03444	11.5161	6.75501	11.7772	6.92189	15.2659	18.1013	13.4939	18.0564	15.4161	15.5638	10.4514	18.3367	11.6135	8.50856	9.89683	6.56383	8.36397	9.42486	11.3003	6.00092	10.9642	10.5735	17.3886	12.1006	9.31473	22.3704
Lowest	5	46.2642	15.726	46.5406	15.7256	49.7543	13.1987	10.5134	15.0806	8.87924	11.4925	42.2099	10.2898	12.2924	14.876	12.6295	12.1026	42.515	8.77477	12.6374	8.81971	10.475	11.6796	6.47887	11.7004	9.81025	9.92119	45.1894	14.8749	16.7126	13.891	11.9836	10.9955	8.08876	8.72928	10.7527	10.0602	6.65054	10.5204	7.8563	7.24274	12.5518	11.9266	14.4439	16.2791	16.4161	17.7593
Plate 2		PBS		Palbociclib		B4GALT5		BPI		CD209		CD300C		CHST11		CLCA4		CLELA2A		DNASE2B		F12		FKBP9		HS6ST1		ICAM3		METRNL		NHLRC3		ORM1		REG4		SERPIND1		SERPINI1		SHBG		SIGLEC1		TNF
Highest	1	13.4076	16.4254	24.971	21.8905	31.6667	48.7989	27.2766	29.362	11.9238	11.9328	9.986	11.1829	12.9366	14.9362	8.36249	25.9896	10.1469	18.8819	21.1912	16.7102	18.5652	41.2849	18.0636	20.3257	21.4833	17.1471	19.8579	37.1989	19.1513	24.1695	11.2249	10.0742	7.04087	30.4057	16.9062	38.5948	8.55856	8.21918	23.5876	23.6476	11.6107	9.98241	19.5552	10.9499	14.3399	29.7719
	2		15.0813	44.14	19.8644	18.0944	16.2076	65.09	23.7158	53.3263	12.453	52.2459	12.3377	10.3934	11.3683	9.93789	9.25373	10.3117	13.065	30.3836	10.9835	12.7207	8.09762	8.78543	8.67518	36.1268	6.6609	19.3323	10.5243	16.0309	15.3749	38.2953	8.60082	8.37359	6.43137	12.5664	8.09345	38.8454	9.0879	14.1018	8.65442	32.6996	7.74536	36.0544	9.02673	15.6863	14.8536
	3		12.4834	52.4105	13.9881	7.69908	8.62245	57.4611	13.3176	54.3409	10.2652	57.9357	10.4539	8.50323	7.98872	3.26122	7.68651	11.6557	8.73931	10.9424	10.1341	4.50599	7.89159	6.06061	9.21538	8.33709	6.32296	4.75105	8.53051	10.2219	12.9001	8.97341	9.11797	3.39218	11.6059	3.42541	7.12719	6.86736	6.74651	9.41558	12.6294	8	6.6715	52.6493	9.49519	12.5744	14.4005
	4	18.3211	21.2329	16.2758	22.1045	9.05699	8.19833	11.8846	26.5884	10.2848	19.5396	10.4	23.8742	9.68203	8.68919	8.05412	9.38523	11.2951	9.43787	10.4812	11.9275	7.5	13.2299	10.6615	6.1693	10.2607	10.0665	9.342	7.81491	10.4081	12.7041	8.54879	8.01527	9.97491	15.1668	8.90826	9.11418	8.25	8.70558	11.3182	9.2869	8.07175	6.82594	9.15638	13.5565	10.8245	19.1879
Lowest	5	14.2267	14.219	16.3649	16.3516	8.7673	10.116	8.9529	12.3775	9.09548	9.80824	12.0497	12.3545	7.78491	11.741	9.04121	8.55053	8.86144	10.8344	12.9432	13.8446	8.04642	12.564	7.17601	10.3121	8.23157	8.42199	9.45122	6.55136	9.27039	13.3228	11.315	9.06773	14.2081	11.4561	11.0745	9.87607	9.21712	12.0434	8.40855	13.5192	10.8706	8.6611	9.63652	9.26184	16.6399	9.07928
Plate 3		PBS		Palbociclib		AMIGO1		APOF		BPIFC		C9		CALR		CHST6		CLEC3B		COL6A2		FAM20A		GALNS		GC		GPC1		HYOU1		IFNL1		IL18R1		IL34		LOXL3		NELL2		NOV		SERPINA12		SMPDL3A
Highest	1	6.53744	21.2193	24.3028	25.7516	16.9261	9.062	17.5865	39.5018	24.7737	20.0784	11.4946	9.7886	11.7312	10.4823	36.0311	39.2931	14.3776	16.4525	15.016	10.2266	21.2979	18.4541	100	40.8825	17.5935	15.9146	16.4224	19.4115	23.9895	35.9462	22.2934	16.1757	8.8	8.37145	24.4694	12.3231	21.6314	18.6288	13.1437	10.8062	22.9793	34.5115	9.4919	9.2681	21.8896	12.3095
	2	52.649	19.8247	46.4523	17.2275	9.88722	10.8911	16.8571	12.7055	41.3453	11.8798	60.6995	10.0038	9.63915	16.9369	12.3024	7.85393	36.1298	9.72269	32.7581	7.65827	36.5123	14.6265	10.1014	12.7728	40.8822	13.7534	12.3532	24.9054	12.2331	10.0148	23.6039	10.4044	9.06636	13.2774	29.2812	9.02613	7.9703	8.42047	11.6289	15.4948	15.5053	8.03144	32.846	9.42218	12.0327	19.4406
	3	34.6546	16.4675	34.2607	15.8348	8.12257	8.12408	3.88723	8.25097	22.5054	9.2707	25.3143	11.8752	6.59378	7.46903	3.19859	8.68463	20.935	8.98509	7.68621	7.17666	18.7328	12.7635	3.47267	7.8924	11.9451	10.7853	9.19231	12.3492	3.91603	6.35965	10.5951	8.75	6.72468	7.42372	10.3579	10.016	3.81605	7.97546	8.85129	7.8396	3.62319	8.7455	21.9933	5.9442	6.36569	9.41974
	4	24.8408	17.5866	12.6984	15.2605	10.9098	5.94664	15.2905	9.33223	7.53182	10.8265	12.2675	8.40475	9.18257	8.34507	10.1678	8.56206	15.7948	9.51029	6.75758	8.57033	15.961	14.0148	10.8215	9.97139	10.4561	10.216	8.08768	9.09446	18.5121	11.1076	6.10916	9.16335	6.25602	8.01425	8.42003	9.35227	9.78189	8.65493	10.4825	9.97506	10.7616	8.67526	7.17822	7.38213	10.4206	6.74712
Lowest	5	20.9761	44.4268	14.2693	37.9565	10.0085	9.28011	11.1369	10.9919	7.27788	25.9683	12	37.7151	10.4338	10.9956	7.18463	9.17327	10.717	31.6552	6.96576	5.83402	11.4228	14.4806	5.36614	9.94231	9.17333	8.9192	8.41346	8.14755	6.09272	9.30233	5.80316	5.34258	8.86344	8.52334	8.58545	7.31209	6.3129	11.1111	9.2827	12.1751	9.17241	13.695	12.7326	31.2282	13.0721	11.5937
Plate 4		PBS		PBS (2)		Palbociclib		CD46		CDH1		CFHR2		CNOT9		COL2A1		CTSW		DMKN		EDIL3		GABBR1		GBP1		HEXA		IL23R		LVRN		MMP7		PIBF1		PLBD1		SOST		STC1		TNFSF14		TPST2
Highest	1	20.3333	13.5135	35.8468	16.0214	24.5283	17.1662	11.4798	7.63934	11.5344	13.9149	40.3961	15.4234	15.0233	18.4634	10.2798	20.2912	58.7719	32.1163	9.30315	12.2148	11.3711	13.3656	15.8282	12.6023	22.5445	15.2618	14.2617	17.7536	10.8423	7.49618	49.5013	12.2117	11.7121	16.9096	10.5283	9.44917	20.3932	21.8249	10.2884	12.6886	8.80391	10.9819	46.1731	8.01768	12.5984	15.6645
	2		8.05085	13.3597	12.0823		10.5814	87.4065	6.8329	74.5455	8.14889	17.671	10.4268	15.3404	10.0344	10.0524	7.42794	14.746	8.53583	5.81294	6.22534	7.0339	7.94872	68.0836	10.4103	9.93825	8.1165	11.2688	10.9121	8.15877	7.92744	15.2344	10.5993	8.4048	8.23775	81.7361	10.2599	7.36544	5.8924	14.7324	9.92208	7.35537	6.29485	10.5491	7.26979	15.9509	8.04749
	3	28.8985	9.74359	10.2286	11.733	33.6017	12.9143	22.7458	7.80897	27.2611	9.09792	10.3159	10.5536	45.4127	8.93471	8.03684	6.23591	8.5249	4.86518	47.7948	6.62584	9.52381	5.83565	27.2371	7.74217	28.7724	8.05886	10.3753	8.6977	30.4023	26.7649	6.81063	7.83966	28.7788	8.34586	31.388	10.5516	5.97902	5.92734	8.90813	15.5397	20.2532	9.17431	6.57763	8.38415	6.93838	6.73874
	4	10.5923	18.2508	13.3056	8.63382	10.5237	18.5355	8.88355	16.7581	11.1286	14.8084	10.9843	11.4862	10.8714	7.24585	7.46958	8.50202	7.52449	5.79255	8.62295	6.9777	9.14261	8.02034	7.88631	14.3981	7.92144	7.10558	14.3235	11.1283	6.77834	5.76988	6.91964	7.60468	9.35441	7.57576	8.87412	22.9681	9.67185	7.06522	8.36087	9.49165	11.196	8.49571	10.3571	6.91447	9.80123	13.5931
Lowest	5	12.3978	37.5355	10.8584	19.6911	12.9568	29.6073	7.5811	28.1511	13.61	36.6627	10.7759	29.984	14.3389	7.77458	10.918	8.87787	5.36232	18.6895	11.0181	5.48446	8.75912	8.5456	6.51329	31.35	9.85145	7.79487	14.3786	16.0169	8.54123	5.80855	7.28509	26.9002	24.0267	8.80893	10.7383	37.5	6.28821	17.4379	16.7592	18.3129	10.2024	10.2481	8.26314	17.2167	9.17281	2.75304
