# Supplementary material for: An image-based screen for secreted proteins involved in breast cancer G0 cell cycle arrest
Source: Sci Data. 2024 Aug 10;11:868. doi: 10.1038/s41597-024-03697-z (PMC11316812; doi:10.1038/s41597-024-03697-z)
Supplement: Supplementary file 6 — Supplementary Table 5. Secreted proteins that promote G0 arrest from secondary screen. N/A is because the protein was not rescreened in that cell line in the secondary screen. [file 41597_2024_3697_MOESM6_ESM.xlsx]

## Sheet: Sheet1
		Primary Screen		Secondary Screen
Gene name	Uniprot ID	HMEC hit	MCF7 hit	HMEC hit	MCF7 hit
B4GALT5	O43286	Yes	No	Yes	N/A
C2	P06681	Yes	No	Yes	N/A
CDH20	Q9HBT6	Yes	No	Yes	N/A
CHST6	Q9GZX3	Yes	No	Yes	N/A
COL5A1	P20908	Yes	No	Yes	N/A
COL6A2	P12110	Yes	No	Yes	N/A
CTSC	P53634	Yes	No	Yes	N/A
CTSW	P56202	Yes	No	Yes	N/A
DMP1	Q13316	Yes	No	Yes	N/A
F12	P00748	Yes	No	Yes	N/A
GALNS	P34059	Yes	No	Yes	N/A
GALNT2	Q10471	Yes	No	Yes	N/A
GGT1	P19440	Yes	Yes	Yes	Yes
HYOU1	Q9Y4L1	Yes	No	Yes	N/A
ICAM3	P32942	Yes	No	Yes	N/A
ICAM5	Q9UMF0	Yes	No	Yes	N/A
IFNA14	P01570	Yes	Yes	No	Yes
IFNA16	P05015	Yes	Yes	No	Yes
IFNA17	P01571	Yes	Yes	No	Yes
IFNA21	P01568	Yes	Yes	Yes	Yes
IFNA24	P05014	Yes	Yes	No	Yes
IFNA5	P01569	Yes	Yes	Yes	Yes
IFNA6	P05013	Yes	Yes	No	Yes
IFNA8	P32881	Yes	Yes	Yes	Yes
IFNG	P01579	Yes	Yes	Yes	Yes
ITGA5	P08648	Yes	No	Yes	N/A
ITGB3	P05106	Yes	No	Yes	N/A
LGALS9	O00182	Yes	Yes	No	Yes
LTA	P01374	No	Yes	No	Yes
