# Supplementary material for: An image-based screen for secreted proteins involved in breast cancer G0 cell cycle arrest
Source: Sci Data. 2024 Aug 10;11:868. doi: 10.1038/s41597-024-03697-z (PMC11316812; doi:10.1038/s41597-024-03697-z)
Supplement: Supplementary file 7 — Supplementary Table 6. Secreted proteins that promote G0 arrest and that have links to breast cancer prognosis (excluding all interferons (IFNs) that have well characterised roles in G0 arrest). N/A is because the protein was not rescreened in that cell line in the secondary screen. [file 41597_2024_3697_MOESM7_ESM.xlsx]

## Sheet: Sheet1
		Primary Screen		Secondary Screen		Cancer Association	Correlation with G0 arrest in ER+ breast cancer
Gene name	Uniprot ID	HMEC hit	MCF7 hit	HMEC hit	MCF7 hit
COL5A1	P20908	Yes	No	Yes	N/A	Yes	Positive
COL6A2	P12110	Yes	No	Yes	N/A	Yes	Positive
CTSW	P56202	Yes	No	Yes	N/A	Yes	Negative
DMP1	Q13316	Yes	No	Yes	N/A	Yes	No
F12	P00748	Yes	No	Yes	N/A	Yes	Negative
GALNS	P34059	Yes	No	Yes	N/A	Yes	Negative
GALNT2	Q10471	Yes	No	Yes	N/A	Yes	No
HYOU1	Q9Y4L1	Yes	No	Yes	N/A	Yes	Negative
ICAM3	P32942	Yes	No	Yes	N/A	Yes	No
ICAM5	Q9UMF0	Yes	No	Yes	N/A	Yes	Negative
ITGA5	P08648	Yes	No	Yes	N/A	Yes	Positive
ITGB3	P05106	Yes	No	Yes	N/A	Yes	Positive
LGALS9	O00182	Yes	Yes	No	Yes	Yes	No
LTA	P01374	No	Yes	No	Yes	Yes	Negative
